# Supplementary material for: N-(4-Chloro­pyridin-2-yl)-N-(4-methyl­phenyl­sulfon­yl)acetamide
Source: Acta Crystallogr Sect E Struct Rep Online. 2010 Nov 27;66(Pt 12):o3320. doi: 10.1107/S1600536810048324 (PMC3011710; doi:10.1107/S1600536810048324)
Supplement: Supplementary file 1 [file e-66-o3320-sup1.cif]

##############################################################################
###                                                                        ###
###        Electronic paper (Acta Crystallographica Section E)             ###
###                                                                        ###
##############################################################################
#                                                                            #
# This CIF contains the data in a paper accepted for publication in Acta     #
# Crystallographica Section E. It conforms to the requirements of Notes      #
# for Authors for Section E, and has been peer reviewed under the auspices   #
# of the IUCr Commission on Journals.                                        #
#                                                                            #
# Full details of the Crystallographic Information File format               #
# are given in the paper "The Crystallographic Information File (CIF):       #
# a New Standard Archive File for Crystallography" by S. R. Hall, F. H.      #
# Allen and I. D. Brown [Acta Cryst. (1991), A47, 655-685].                  #
#                                                                            #
# The current version of the core CIF dictionary is obtainable from          #
# ftp://ftp.iucr.org/pub/cif_core.dic. The current version number is 2.4.    #
#                                                                            #
# Software is freely available for graphical display of the structure(s) in  #
# this CIF.  For information consult the CIF home page http://www.iucr.org/  #
# cif/home.html                                                              #
#                                                                            #
# This file may be used for bona fide research purposes within the           #
# scientific community so long as proper attribution is given to the journal # 
# article from which it was obtained.                                        #
#                                                                            #
##############################################################################
                                             
data_I
_audit_creation_method     SHELXL-97
_chemical_name_systematic
;
<i>N</i>-(4-Chloropyridin-2-yl)-<i>N</i>-(4-methylphenylsulfonyl)acetamide
;
_chemical_name_common
;
<i>N</i>-(4-chloropyridin-2-yl)-<i>N</i>-tosylacetamide
;
_chemical_formula_moiety     'C14 H13 Cl N2 O3 S'
_chemical_formula_sum     'C14 H13 Cl N2 O3 S'
_chemical_formula_iupac     'C14 H13 Cl N2 O3 S'
_chemical_formula_weight     324.77
_chemical_melting_point     ?
_symmetry_cell_setting     orthorhombic
_symmetry_space_group_name_H-M     'P b c a'
_symmetry_space_group_name_Hall     '-P 2ac 2ab'
loop_
    _symmetry_equiv_pos_as_xyz
    'x, y, z'
    '-x+1/2, -y, z+1/2'
    'x+1/2, -y+1/2, -z'
    '-x, y+1/2, -z+1/2'
    '-x, -y, -z'
    'x-1/2, y, -z-1/2'
    '-x-1/2, y-1/2, z'
    'x, -y-1/2, z-1/2'
_cell_length_a     12.578(2)
_cell_length_b     7.5460(8)
_cell_length_c     30.194(3)
_cell_angle_alpha     90.00
_cell_angle_beta     90.00
_cell_angle_gamma     90.00
_cell_volume     2865.7(7)
_cell_formula_units_Z     8
_cell_measurement_reflns_used     25
_cell_measurement_theta_min     65
_cell_measurement_theta_max     69
_cell_measurement_temperature     193(2)
_exptl_crystal_description     block
_exptl_crystal_colour     colourless
_exptl_crystal_size_max     0.35
_exptl_crystal_size_mid     0.35
_exptl_crystal_size_min     0.25
_exptl_crystal_density_diffrn     1.506
_exptl_crystal_density_meas     ?
_exptl_crystal_density_method     'not measured'
_exptl_crystal_F_000     1344
_exptl_absorpt_coefficient_mu     3.834
_exptl_absorpt_correction_type     psi-scan
_exptl_absorpt_process_details     '(<i>CORINC</i>; Dr\"ager & Gattow, 1971)'
_exptl_absorpt_correction_T_min     0.872
_exptl_absorpt_correction_T_max     0.997
_exptl_special_details
;
;
_diffrn_ambient_temperature     193(2)
_diffrn_radiation_type     CuK\a
_diffrn_radiation_wavelength     1.54178
_diffrn_radiation_monochromator     graphite
_diffrn_measurement_device_type     'Enraf--Nonius CAD-4'
_diffrn_measurement_device     '\k-geometry diffractometer'
_diffrn_measurement_method     \w/2\q
_diffrn_detector_area_resol_mean     ?
_diffrn_reflns_number     5291
_diffrn_reflns_av_R_equivalents     0.0787
_diffrn_reflns_av_sigmaI/netI     0.0709
_diffrn_reflns_theta_min     2.93
_diffrn_reflns_theta_max     70.00
_diffrn_reflns_theta_full     70.00
_diffrn_measured_fraction_theta_max     1.000
_diffrn_measured_fraction_theta_full     1.000
_diffrn_reflns_limit_h_min     -15
_diffrn_reflns_limit_h_max     15
_diffrn_reflns_limit_k_min     0
_diffrn_reflns_limit_k_max     9
_diffrn_reflns_limit_l_min     0
_diffrn_reflns_limit_l_max     36
_diffrn_standards_number     3
_diffrn_standards_interval_count     ?
_diffrn_standards_interval_time     60
_diffrn_standards_decay_%     2
_refine_special_details
;
Refinement of <i>F</i>^2^ against ALL reflections. The weighted <i>R</i>-factor
<i>wR</i> and goodness of fit <i>S</i> are based on <i>F</i>^2^, conventional
<i>R</i>-factors <i>R</i> are based on <i>F</i>, with <i>F</i> set to zero for
negative <i>F</i>^2^. The threshold expression of <i>F</i>^2^ >
\s(<i>F</i>^2^) is used only for calculating <i>R</i>-factors(gt) <i>etc</i>.
and is not relevant to the choice of reflections for refinement.
<i>R</i>-factors based on <i>F</i>^2^ are statistically about twice as large
as those based on <i>F</i>, and <i>R</i>- factors based on ALL data will be
even larger.
;
_reflns_number_total     2713
_reflns_number_gt     2412
_reflns_threshold_expression     I>2\s(I)
_refine_ls_structure_factor_coef     Fsqd
_refine_ls_matrix_type     full
_refine_ls_R_factor_all     0.0558
_refine_ls_R_factor_gt     0.0485
_refine_ls_wR_factor_ref     0.1294
_refine_ls_wR_factor_obs     0.1248
_refine_ls_goodness_of_fit_ref     1.129
_refine_ls_restrained_S_all     1.129
_refine_ls_number_reflns     2713
_refine_ls_number_parameters     193
_refine_ls_number_restraints     0
_refine_ls_hydrogen_treatment     constr
_refine_ls_weighting_scheme     calc
_refine_ls_weighting_details
         'calc w=1/[\s^2^(Fo^2^)+(0.0592P)^2^+0.6955P] where P=(Fo^2^+2Fc^2^)/3'
_atom_sites_solution_hydrogens     geom
_atom_sites_solution_primary     direct
_atom_sites_solution_secondary     difmap
_refine_ls_shift/su_max     0.001
_refine_ls_shift/su_mean     0.000
_refine_diff_density_max     0.440
_refine_diff_density_min     -0.330
_refine_ls_extinction_method     'SHELXL97 (Sheldrick, 2008)'
_refine_ls_extinction_coef     0.00129(16)
_refine_ls_extinction_expression
                                  'Fc^*^=kFc[1+0.001xFc^2^\l^3^/sin(2\q)]^-1/4^'
loop_
    _atom_type_symbol
    _atom_type_description
    _atom_type_scat_dispersion_real
    _atom_type_scat_dispersion_imag
    _atom_type_scat_source
    'C' 'C' 0.0181 0.0091
                         'International Tables Vol C Tables 4.2.6.8 and 6.1.1.4'
    'H' 'H' 0.0000 0.0000
                         'International Tables Vol C Tables 4.2.6.8 and 6.1.1.4'
    'Cl' 'Cl' 0.3639 0.7018
                         'International Tables Vol C Tables 4.2.6.8 and 6.1.1.4'
    'N' 'N' 0.0311 0.0180
                         'International Tables Vol C Tables 4.2.6.8 and 6.1.1.4'
    'O' 'O' 0.0492 0.0322
                         'International Tables Vol C Tables 4.2.6.8 and 6.1.1.4'
    'S' 'S' 0.3331 0.5567
                         'International Tables Vol C Tables 4.2.6.8 and 6.1.1.4'
_computing_data_collection     '<i>CAD-4 Software</i> (Enraf--Nonius, 1989)'
_computing_cell_refinement     '<i>CAD-4 Software</i> (Enraf--Nonius, 1989)'
_computing_data_reduction     '<i>CORINC</i> (Dr\"ager & Gattow, 1971)'
_computing_structure_solution     'SIR97 (Altomare <i>et al.</i>, 1999)'
_computing_structure_refinement     'SHELXL97 (Sheldrick, 2008)'
_computing_molecular_graphics     'PLATON (Spek, 2009)'
_computing_publication_material     'PLATON (Spek, 2009)'
loop_
    _atom_site_type_symbol
    _atom_site_label
    _atom_site_fract_x
    _atom_site_fract_y
    _atom_site_fract_z
    _atom_site_U_iso_or_equiv
    _atom_site_adp_type
    _atom_site_calc_flag
    _atom_site_refinement_flags
    _atom_site_occupancy
    _atom_site_disorder_assembly
    _atom_site_disorder_group
    Cl Cl1 0.26049(7) 0.59127(8) 0.519895(18) 0.0474(2) Uani d . 1 . .
    C C1 0.55234(19) 0.0478(3) 0.36074(7) 0.0279(5) Uani d . 1 . .
    C C2 0.5457(2) -0.0380(3) 0.31992(7) 0.0299(5) Uani d . 1 . .
    H H2 0.4787 -0.0702 0.3079 0.036 Uiso calc R 1 . .
    C C3 0.6385(2) -0.0751(3) 0.29725(7) 0.0358(6) Uani d . 1 . .
    H H3 0.6346 -0.1337 0.2694 0.043 Uiso calc R 1 . .
    C C4 0.7371(2) -0.0290(3) 0.31410(8) 0.0374(6) Uani d . 1 . .
    C C5 0.7421(2) 0.0548(3) 0.35535(8) 0.0379(5) Uani d . 1 . .
    H H5 0.8093 0.0851 0.3675 0.046 Uiso calc R 1 . .
    C C6 0.6503(2) 0.0940(3) 0.37862(7) 0.0342(5) Uani d . 1 . .
    H H6 0.6542 0.1519 0.4065 0.041 Uiso calc R 1 . .
    C C7 0.8367(3) -0.0685(4) 0.28847(11) 0.0545(8) Uani d . 1 . .
    H H7A 0.8945 -0.0963 0.3091 0.082 Uiso calc R 1 . .
    H H7B 0.8562 0.0351 0.2707 0.082 Uiso calc R 1 . .
    H H7C 0.8243 -0.1700 0.2689 0.082 Uiso calc R 1 . .
    S S8 0.43683(5) 0.09319(7) 0.390620(16) 0.0289(2) Uani d . 1 . .
    O O9 0.46215(17) 0.0989(2) 0.43669(5) 0.0394(4) Uani d . 1 . .
    O O10 0.35394(15) -0.0198(2) 0.37556(5) 0.0390(4) Uani d . 1 . .
    N N11 0.40466(17) 0.3056(2) 0.37834(6) 0.0295(4) Uani d . 1 . .
    C C12 0.38183(19) 0.3544(3) 0.33447(7) 0.0314(5) Uani d . 1 . .
    O O13 0.37972(16) 0.2443(2) 0.30578(5) 0.0404(4) Uani d . 1 . .
    C C14 0.3638(3) 0.5483(3) 0.32551(8) 0.0451(6) Uani d . 1 . .
    H H14A 0.4324 0.6097 0.3245 0.068 Uiso calc R 1 . .
    H H14B 0.3201 0.5990 0.3492 0.068 Uiso calc R 1 . .
    H H14C 0.3273 0.5623 0.2971 0.068 Uiso calc R 1 . .
    C C15 0.41589(19) 0.4361(3) 0.41287(6) 0.0270(5) Uani d . 1 . .
    C C16 0.33884(19) 0.4476(3) 0.44486(6) 0.0278(4) Uani d . 1 . .
    H H16 0.2787 0.3713 0.4447 0.033 Uiso calc R 1 . .
    C C17 0.3522(2) 0.5750(3) 0.47748(7) 0.0305(5) Uani d . 1 . .
    C C18 0.4390(2) 0.6871(3) 0.47593(8) 0.0373(6) Uani d . 1 . .
    H H18 0.4488 0.7773 0.4975 0.045 Uiso calc R 1 . .
    C C19 0.5105(2) 0.6634(3) 0.44216(8) 0.0389(6) Uani d . 1 . .
    H H19 0.5704 0.7400 0.4411 0.047 Uiso calc R 1 . .
    N N20 0.50149(17) 0.5390(3) 0.41048(6) 0.0343(4) Uani d . 1 . .
loop_
    _atom_site_aniso_label
    _atom_site_aniso_U_11
    _atom_site_aniso_U_22
    _atom_site_aniso_U_33
    _atom_site_aniso_U_12
    _atom_site_aniso_U_13
    _atom_site_aniso_U_23
    Cl1 0.0655(5) 0.0449(4) 0.0320(3) 0.0135(3) 0.0132(3) -0.0045(2)
    C1 0.0379(13) 0.0247(10) 0.0211(9) 0.0010(9) -0.0010(8) 0.0012(8)
    C2 0.0408(13) 0.0237(10) 0.0251(10) -0.0023(10) -0.0025(9) -0.0026(8)
    C3 0.0527(15) 0.0273(10) 0.0274(10) 0.0045(11) 0.0038(11) -0.0014(8)
    C4 0.0440(15) 0.0286(11) 0.0396(11) 0.0089(11) 0.0078(11) 0.0102(9)
    C5 0.0349(13) 0.0353(12) 0.0436(12) 0.0010(10) -0.0063(11) 0.0064(10)
    C6 0.0455(15) 0.0296(11) 0.0275(10) 0.0013(10) -0.0086(10) -0.0012(8)
    C7 0.0509(18) 0.0453(15) 0.0675(18) 0.0124(14) 0.0187(16) 0.0125(13)
    S8 0.0396(4) 0.0244(3) 0.0225(3) 0.0014(2) 0.0028(2) 0.00126(17)
    O9 0.0628(12) 0.0318(8) 0.0236(8) 0.0098(8) 0.0048(8) 0.0027(6)
    O10 0.0411(10) 0.0320(8) 0.0438(9) -0.0061(8) 0.0062(7) 0.0011(7)
    N11 0.0382(11) 0.0257(9) 0.0244(8) 0.0029(8) 0.0009(7) -0.0017(7)
    C12 0.0326(12) 0.0350(11) 0.0265(10) 0.0013(10) -0.0022(9) 0.0019(9)
    O13 0.0564(11) 0.0390(9) 0.0257(7) 0.0014(9) -0.0055(7) -0.0002(7)
    C14 0.0530(16) 0.0427(14) 0.0397(12) 0.0063(13) 0.0026(12) 0.0058(11)
    C15 0.0336(11) 0.0252(10) 0.0221(9) 0.0050(9) -0.0035(8) 0.0013(7)
    C16 0.0327(11) 0.0256(10) 0.0252(9) 0.0019(9) -0.0014(8) 0.0014(8)
    C17 0.0397(13) 0.0281(10) 0.0235(9) 0.0091(10) -0.0021(9) 0.0020(8)
    C18 0.0520(15) 0.0272(11) 0.0327(11) 0.0039(11) -0.0129(10) -0.0039(9)
    C19 0.0379(13) 0.0321(12) 0.0467(13) -0.0030(11) -0.0089(11) 0.0011(10)
    N20 0.0350(11) 0.0315(10) 0.0364(10) 0.0005(9) -0.0008(8) 0.0025(8)
_geom_special_details
;
All e.s.d.'s (except the e.s.d. in the dihedral angle between two l.s. planes)
are estimated using the full covariance matrix. The cell e.s.d.'s are taken
into account individually in the estimation of e.s.d.'s in distances, angles
and torsion angles; correlations between e.s.d.'s in cell parameters are only
used when they are defined by crystal symmetry. An approximate (isotropic)
treatment of cell e.s.d.'s is used for estimating e.s.d.'s involving l.s.
planes.
;
loop_
    _geom_bond_atom_site_label_1
    _geom_bond_atom_site_label_2
    _geom_bond_site_symmetry_2
    _geom_bond_distance
    _geom_bond_publ_flag
    Cl1 C17 . 1.728(2) ?
    C1 C6 . 1.390(3) ?
    C1 C2 . 1.395(3) ?
    C1 S8 . 1.744(2) ?
    C2 C3 . 1.382(4) ?
    C2 H2 . 0.9500 ?
    C3 C4 . 1.385(4) ?
    C3 H3 . 0.9500 ?
    C4 C5 . 1.398(4) ?
    C4 C7 . 1.502(4) ?
    C5 C6 . 1.384(4) ?
    C5 H5 . 0.9500 ?
    C6 H6 . 0.9500 ?
    C7 H7A . 0.9800 ?
    C7 H7B . 0.9800 ?
    C7 H7C . 0.9800 ?
    S8 O10 . 1.4213(19) ?
    S8 O9 . 1.4276(16) ?
    S8 N11 . 1.6942(18) ?
    N11 C12 . 1.405(3) ?
    N11 C15 . 1.441(3) ?
    C12 O13 . 1.201(3) ?
    C12 C14 . 1.505(3) ?
    C14 H14A . 0.9800 ?
    C14 H14B . 0.9800 ?
    C14 H14C . 0.9800 ?
    C15 N20 . 1.329(3) ?
    C15 C16 . 1.371(3) ?
    C16 C17 . 1.387(3) ?
    C16 H16 . 0.9500 ?
    C17 C18 . 1.381(4) ?
    C18 C19 . 1.371(4) ?
    C18 H18 . 0.9500 ?
    C19 N20 . 1.345(3) ?
    C19 H19 . 0.9500 ?
loop_
    _geom_angle_atom_site_label_1
    _geom_angle_atom_site_label_2
    _geom_angle_atom_site_label_3
    _geom_angle_site_symmetry_1
    _geom_angle_site_symmetry_3
    _geom_angle
    _geom_angle_publ_flag
    C6 C1 C2 . . 120.8(2) ?
    C6 C1 S8 . . 119.24(16) ?
    C2 C1 S8 . . 119.92(18) ?
    C3 C2 C1 . . 118.8(2) ?
    C3 C2 H2 . . 120.6 ?
    C1 C2 H2 . . 120.6 ?
    C2 C3 C4 . . 121.5(2) ?
    C2 C3 H3 . . 119.2 ?
    C4 C3 H3 . . 119.2 ?
    C3 C4 C5 . . 118.8(2) ?
    C3 C4 C7 . . 120.5(2) ?
    C5 C4 C7 . . 120.7(3) ?
    C6 C5 C4 . . 120.8(2) ?
    C6 C5 H5 . . 119.6 ?
    C4 C5 H5 . . 119.6 ?
    C5 C6 C1 . . 119.3(2) ?
    C5 C6 H6 . . 120.4 ?
    C1 C6 H6 . . 120.4 ?
    C4 C7 H7A . . 109.5 ?
    C4 C7 H7B . . 109.5 ?
    H7A C7 H7B . . 109.5 ?
    C4 C7 H7C . . 109.5 ?
    H7A C7 H7C . . 109.5 ?
    H7B C7 H7C . . 109.5 ?
    O10 S8 O9 . . 119.57(11) ?
    O10 S8 N11 . . 108.79(10) ?
    O9 S8 N11 . . 103.77(9) ?
    O10 S8 C1 . . 109.13(10) ?
    O9 S8 C1 . . 108.91(12) ?
    N11 S8 C1 . . 105.75(10) ?
    C12 N11 C15 . . 121.53(18) ?
    C12 N11 S8 . . 120.24(15) ?
    C15 N11 S8 . . 117.69(14) ?
    O13 C12 N11 . . 120.2(2) ?
    O13 C12 C14 . . 122.7(2) ?
    N11 C12 C14 . . 117.1(2) ?
    C12 C14 H14A . . 109.5 ?
    C12 C14 H14B . . 109.5 ?
    H14A C14 H14B . . 109.5 ?
    C12 C14 H14C . . 109.5 ?
    H14A C14 H14C . . 109.5 ?
    H14B C14 H14C . . 109.5 ?
    N20 C15 C16 . . 125.0(2) ?
    N20 C15 N11 . . 116.06(19) ?
    C16 C15 N11 . . 118.9(2) ?
    C15 C16 C17 . . 117.3(2) ?
    C15 C16 H16 . . 121.4 ?
    C17 C16 H16 . . 121.4 ?
    C18 C17 C16 . . 119.8(2) ?
    C18 C17 Cl1 . . 120.60(17) ?
    C16 C17 Cl1 . . 119.64(19) ?
    C19 C18 C17 . . 117.6(2) ?
    C19 C18 H18 . . 121.2 ?
    C17 C18 H18 . . 121.2 ?
    N20 C19 C18 . . 124.4(2) ?
    N20 C19 H19 . . 117.8 ?
    C18 C19 H19 . . 117.8 ?
    C15 N20 C19 . . 115.9(2) ?
loop_
    _geom_torsion_atom_site_label_1
    _geom_torsion_atom_site_label_2
    _geom_torsion_atom_site_label_3
    _geom_torsion_atom_site_label_4
    _geom_torsion_site_symmetry_1
    _geom_torsion_site_symmetry_2
    _geom_torsion_site_symmetry_3
    _geom_torsion_site_symmetry_4
    _geom_torsion
    _geom_torsion_publ_flag
    C6 C1 C2 C3 . . . . -0.5(3) ?
    S8 C1 C2 C3 . . . . -178.90(16) ?
    C1 C2 C3 C4 . . . . -0.1(3) ?
    C2 C3 C4 C5 . . . . 1.0(3) ?
    C2 C3 C4 C7 . . . . -179.1(2) ?
    C3 C4 C5 C6 . . . . -1.2(4) ?
    C7 C4 C5 C6 . . . . 178.9(2) ?
    C4 C5 C6 C1 . . . . 0.6(3) ?
    C2 C1 C6 C5 . . . . 0.3(3) ?
    S8 C1 C6 C5 . . . . 178.69(17) ?
    C6 C1 S8 O10 . . . . -158.12(17) ?
    C2 C1 S8 O10 . . . . 20.3(2) ?
    C6 C1 S8 O9 . . . . -26.0(2) ?
    C2 C1 S8 O9 . . . . 152.42(17) ?
    C6 C1 S8 N11 . . . . 85.00(19) ?
    C2 C1 S8 N11 . . . . -96.60(19) ?
    O10 S8 N11 C12 . . . . -56.1(2) ?
    O9 S8 N11 C12 . . . . 175.60(19) ?
    C1 S8 N11 C12 . . . . 61.0(2) ?
    O10 S8 N11 C15 . . . . 132.24(18) ?
    O9 S8 N11 C15 . . . . 3.9(2) ?
    C1 S8 N11 C15 . . . . -110.65(18) ?
    C15 N11 C12 O13 . . . . 175.1(2) ?
    S8 N11 C12 O13 . . . . 3.8(3) ?
    C15 N11 C12 C14 . . . . -3.2(3) ?
    S8 N11 C12 C14 . . . . -174.53(19) ?
    C12 N11 C15 N20 . . . . -69.5(3) ?
    S8 N11 C15 N20 . . . . 102.1(2) ?
    C12 N11 C15 C16 . . . . 109.6(2) ?
    S8 N11 C15 C16 . . . . -78.8(2) ?
    N20 C15 C16 C17 . . . . -0.8(3) ?
    N11 C15 C16 C17 . . . . -179.85(18) ?
    C15 C16 C17 C18 . . . . 1.9(3) ?
    C15 C16 C17 Cl1 . . . . -177.71(16) ?
    C16 C17 C18 C19 . . . . -1.6(3) ?
    Cl1 C17 C18 C19 . . . . 178.00(18) ?
    C17 C18 C19 N20 . . . . 0.2(4) ?
    C16 C15 N20 C19 . . . . -0.5(3) ?
    N11 C15 N20 C19 . . . . 178.49(19) ?
    C18 C19 N20 C15 . . . . 0.9(3) ?
loop_
    _geom_hbond_atom_site_label_D
    _geom_hbond_atom_site_label_H
    _geom_hbond_atom_site_label_A
    _geom_hbond_site_symmetry_A
    _geom_hbond_distance_DH
    _geom_hbond_distance_HA
    _geom_hbond_distance_DA
    _geom_hbond_angle_DHA
    C3 H3 O13 4_645 0.95 2.46 3.404(3) 174
    C14 H14B O10 7_665 0.98 2.50 3.170(4) 126
    C18 H18 O9 5_666 0.95 2.46 3.334(3) 152
data_global
_journal_date_recd_electronic     2010-11-18
_journal_date_accepted     2010-11-19
_journal_name_full     'Acta Crystallographica, Section E'
_journal_year     2010
_journal_volume     66
_journal_issue     12
_journal_page_first     o3320
_journal_page_last     o3320
_journal_paper_category     QO
_journal_coeditor_code     BT5410
_publ_contact_author_name     'Stefan Laufer'
_publ_contact_author_address
;
Eberhard-Karls-University T\"ubingen
Auf der Morgenstelle 8
72076 T\"ubingen
Germany
;
_publ_contact_author_email     stefan.laufer@uni-tuebingen.de
_publ_contact_author_fax     ?
_publ_contact_author_phone     ?
_publ_section_title
;
<i>N</i>-(4-Chloropyridin-2-yl)-<i>N</i>-(4-methylphenylsulfonyl)acetamide
;
loop_
    _publ_author_name
    _publ_author_address
    'B\"uhler, Stefanie'
;
Eberhard-Karls-University T\"ubingen
Auf der Morgenstelle 8
72076 T\"ubingen
Germany
;
    'Schollmeyer, Dieter'
;
University Mainz
Institute of Organic Chemistry
Duesbergweg 10-14
55099 Mainz
Germany
;
    'Albrecht, Wolfgang'
;
c-a-i-r biosciences GmbH
Paul-Ehrlich-Str. 15
72076 T\"ubingen
Germany
;
    'Laufer, Stefan'
;
Eberhard-Karls-University T\"ubingen
Auf der Morgenstelle 8
72076 T\"ubingen
Germany
;
