# Supplementary material for: N-(4-Chloro­pyridin-2-yl)-N-(4-methyl­phenyl­sulfon­yl)acetamide
Source: Acta Crystallogr Sect E Struct Rep Online. 2010 Nov 27;66(Pt 12):o3320. doi: 10.1107/S1600536810048324 (PMC3011710; doi:10.1107/S1600536810048324)
Supplement: Supplementary file 2 [file e-66-o3320-Isup2.hkl]

# 
# h,k,l, Fc-squared, Fo-squared, sigma(Fo-squared) and status flag 
# 
data_I
_shelx_title ' sb694 in Pbca' 
_shelx_refln_list_code          4 
_shelx_F_calc_maximum      339.63 
_exptl_crystal_F_000      1344.00 
_reflns_d_resolution_high  0.8204 
 
loop_ 
 _symmetry_equiv_pos_as_xyz 
 'x, y, z' 
 '-x+1/2, -y, z+1/2' 
 'x+1/2, -y+1/2, -z' 
 '-x, y+1/2, -z+1/2' 
 '-x, -y, -z' 
 'x-1/2, y, -z-1/2' 
 '-x-1/2, y-1/2, z' 
 'x, -y-1/2, z-1/2' 
 
_cell_length_a    12.5778 
_cell_length_b     7.5460 
_cell_length_c    30.1936 
_cell_angle_alpha  90.000 
_cell_angle_beta   90.000 
_cell_angle_gamma  90.000 
 
_shelx_F_squared_multiplier     1.000 
 
loop_ 
 _refln_index_h 
 _refln_index_k 
 _refln_index_l 
 _refln_F_squared_calc 
 _refln_F_squared_meas 
 _refln_F_squared_sigma 
 _refln_observed_status 
   2   0   0     4632.95     5564.98    412.85 o 
   4   0   0     2607.77     3100.33    247.62 o 
   6   0   0     3561.77     4236.22    413.42 o 
   8   0   0     3199.26     3538.82    501.16 o 
  10   0   0    12887.15    12868.23   1771.72 o 
  12   0   0      839.67      908.84    116.14 o 
  14   0   0      424.80      434.59     41.52 o 
   2   1   0    13694.98     7947.50   4812.23 o 
   4   1   0    15274.90    13128.06   2587.48 o 
   6   1   0      634.16      598.15     43.98 o 
   8   1   0      338.78      369.59     12.22 o 
  10   1   0        6.53       11.62      5.68 o 
  12   1   0      439.18      417.71     49.21 o 
  14   1   0       98.20       83.84      7.60 o 
   0   2   0   115351.91   136443.52   1973.00 o 
   2   2   0     4187.00     3640.23    553.35 o 
   4   2   0     3043.50     2760.69    599.53 o 
   6   2   0      689.65      636.69     14.41 o 
   8   2   0      117.82      125.32      8.11 o 
  10   2   0     7298.15     7251.66    590.02 o 
  12   2   0      645.06      662.15     92.68 o 
  14   2   0      206.78      181.73     20.36 o 
   2   3   0      227.04      259.60     19.61 o 
   4   3   0    19485.08    10186.48   7219.37 o 
   6   3   0     7519.50     5034.87   2025.46 o 
   8   3   0       78.34       63.48      8.26 o 
  10   3   0     2083.71     1671.44    203.89 o 
  12   3   0       17.23       32.53     12.10 o 
  14   3   0      356.88      319.77     44.89 o 
   0   4   0     3659.02     3518.59     64.00 o 
   2   4   0       45.65      217.43    106.31 o 
   4   4   0     1636.61     1384.96    112.54 o 
   6   4   0     1414.00     1097.68    228.23 o 
   8   4   0      571.56      499.67     33.47 o 
  10   4   0      197.74      177.21     10.28 o 
  12   4   0        0.44        3.45     10.81 o 
   2   5   0       40.64       50.51      5.70 o 
   4   5   0      660.92      632.62     51.13 o 
   6   5   0      358.36      199.81     74.56 o 
   8   5   0      369.69      223.06     59.54 o 
  10   5   0      297.11      191.95     46.98 o 
  12   5   0       10.78        6.93      3.79 o 
   0   6   0    15110.74    15776.50    216.42 o 
   2   6   0      268.45      304.85     13.05 o 
   4   6   0       10.16       25.04      6.60 o 
   6   6   0     1611.27     1586.60     30.72 o 
   8   6   0      142.81      111.12     16.12 o 
  10   6   0     2132.04     1793.81     34.96 o 
   2   7   0      821.25      872.72     21.95 o 
   4   7   0     2228.72     2185.21     44.04 o 
   6   7   0       35.04       73.94     23.91 o 
   8   7   0      265.70      186.28     54.58 o 
   0   8   0     2828.40     2872.85     68.26 o 
   2   8   0       43.83       38.61     10.74 o 
   4   8   0        8.37       14.25      8.50 o 
   6   8   0       67.33       62.98      6.04 o 
   2   9   0      106.87      111.54      6.58 o 
   1   1   1       95.51      126.88      9.81 o 
   2   1   1     5428.76     5639.39    730.71 o 
   3   1   1     3932.87     3916.82    157.07 o 
   4   1   1       26.13       66.80     30.09 o 
   5   1   1     1492.48     1534.86    140.59 o 
   6   1   1      714.82      699.49     70.15 o 
   7   1   1     1656.26     1810.40     46.15 o 
   8   1   1      146.58      225.92     16.24 o 
   9   1   1     4255.67     4505.55    400.36 o 
  10   1   1      794.58      800.22    170.59 o 
  11   1   1     1256.35     1231.52     83.15 o 
  12   1   1        1.68       10.91      6.72 o 
  13   1   1      350.70      313.03     45.11 o 
  14   1   1        4.02        2.02      5.97 o 
  15   1   1      115.12      112.32      6.54 o 
   0   2   1      291.44      227.75      8.45 o 
   1   2   1     8041.31     8288.17    492.22 o 
   2   2   1     5434.56     6360.05    622.31 o 
   3   2   1      261.66      275.36     17.08 o 
   4   2   1     3589.59     3581.23    409.45 o 
   5   2   1    15994.20    15479.83    929.71 o 
   6   2   1       30.85       42.66     12.62 o 
   7   2   1       23.58       30.75      5.19 o 
   8   2   1     1247.36     1175.52    128.93 o 
   9   2   1      536.07      570.82     18.80 o 
  10   2   1      471.25      479.62     25.22 o 
  11   2   1     1354.23     1249.29    144.93 o 
  12   2   1        0.82        5.00      5.70 o 
  13   2   1      522.46      488.19     15.78 o 
  14   2   1      189.74      187.08     27.08 o 
   1   3   1     1676.54     2024.27     58.15 o 
   2   3   1      357.77      537.78     54.44 o 
   3   3   1       54.55       64.29      4.89 o 
   4   3   1      476.91      977.85    490.96 o 
   5   3   1      159.81      209.55      8.46 o 
   6   3   1     2793.95     3170.38    303.99 o 
   7   3   1      377.97      441.24     15.98 o 
   8   3   1       31.77       35.71      5.67 o 
   9   3   1      248.61      296.19     35.37 o 
  10   3   1        7.84       57.66     14.40 o 
  11   3   1      176.32      153.32     10.16 o 
  12   3   1      126.78      154.58      9.52 o 
  13   3   1        1.73        8.53     10.90 o 
  14   3   1        1.62       13.46     10.90 o 
   0   4   1      803.35      864.73     23.59 o 
   1   4   1     3152.96     3247.77     44.22 o 
   2   4   1     1451.93     1841.13    108.27 o 
   3   4   1       10.88       42.15     15.67 o 
   4   4   1        9.44       14.99      4.56 o 
   5   4   1     2855.38     2110.64    429.18 o 
   6   4   1      876.12      801.33    121.16 o 
   7   4   1      416.16      368.16     13.64 o 
   8   4   1      135.53       99.40      8.40 o 
   9   4   1      446.19      397.47     38.37 o 
  10   4   1        2.74        9.70      9.86 o 
  11   4   1       28.20       37.54      5.59 o 
  12   4   1        7.90        7.98      7.43 o 
  13   4   1        1.85        0.48      4.28 o 
   1   5   1     5118.65     5663.26    243.59 o 
   2   5   1      114.82       81.44      6.96 o 
   3   5   1     3908.02     4101.14    156.59 o 
   4   5   1     2853.59     2953.27    213.95 o 
   5   5   1      568.38      440.43     87.72 o 
   6   5   1     2374.23     2233.80     71.92 o 
   7   5   1      476.47      396.23     14.76 o 
   8   5   1      207.30      203.98     11.40 o 
   9   5   1     1185.29     1207.65     34.10 o 
  10   5   1      250.69      261.76     41.25 o 
  11   5   1       71.32       57.50      9.01 o 
  12   5   1       35.44       41.05      7.25 o 
   0   6   1      654.35      955.84     31.92 o 
   1   6   1      704.46      684.71     19.06 o 
   2   6   1       23.93       37.93      9.90 o 
   3   6   1      166.31      194.77     19.34 o 
   4   6   1       65.90       62.33      7.83 o 
   5   6   1      543.50      549.05     33.54 o 
   6   6   1       28.38       32.50     15.53 o 
   7   6   1        0.03       10.48      5.06 o 
   8   6   1      299.13      230.33     38.33 o 
   9   6   1       19.88       17.78      5.90 o 
  10   6   1      128.29      141.89     13.22 o 
  11   6   1       85.33       83.75      7.93 o 
   1   7   1       52.20       47.15      7.51 o 
   2   7   1       56.42      115.26     48.03 o 
   3   7   1      739.95      758.40     24.50 o 
   4   7   1      104.11      125.34     16.86 o 
   5   7   1        0.56       -0.07      7.92 o 
   6   7   1      131.51      133.30      9.70 o 
   7   7   1      175.47      136.51     26.27 o 
   8   7   1       21.98       24.39      5.08 o 
   9   7   1       12.99       26.32     10.42 o 
   0   8   1      945.00      934.02     31.04 o 
   1   8   1     1551.29     1685.91     55.47 o 
   2   8   1      109.90      112.57      8.49 o 
   3   8   1      166.81      196.72     29.91 o 
   4   8   1       53.62       73.69     17.99 o 
   5   8   1     1237.11     1193.39     23.91 o 
   6   8   1      180.29      179.65     17.70 o 
   7   8   1        7.56        0.74      5.17 o 
   1   9   1      943.74      970.74     56.38 o 
   2   9   1      507.44      560.82     14.94 o 
   3   9   1        9.16        9.54      3.93 o 
   0   0   2    15872.51    13064.45    245.23 o 
   1   0   2     4221.71     4053.69    272.72 o 
   2   0   2     1313.64     1373.95     82.50 o 
   3   0   2    89711.59   119032.60   8833.36 o 
   4   0   2    31788.49    38870.68   4610.56 o 
   5   0   2     1685.16     2026.41    153.43 o 
   6   0   2     1957.59     1710.77     64.44 o 
   7   0   2       24.69       60.04     17.39 o 
   8   0   2       56.12       84.10     30.38 o 
   9   0   2     2022.23     2109.67    133.98 o 
  10   0   2      414.51      419.34     38.87 o 
  11   0   2       76.80       94.85     47.96 o 
  12   0   2     1202.26     1202.60    115.49 o 
  13   0   2      625.64      582.07     51.59 o 
  14   0   2       99.20       90.31      9.58 o 
  15   0   2       29.96       40.27     12.44 o 
   1   1   2    18692.09    16986.40   1445.45 o 
   2   1   2     3809.42     4403.08    480.79 o 
   3   1   2     2857.81     3191.82     33.36 o 
   4   1   2       52.68       68.45     22.41 o 
   5   1   2     7234.38     7581.85    178.40 o 
   6   1   2     1112.12     1063.95    104.71 o 
   7   1   2     2004.93     2137.44     94.81 o 
   8   1   2      556.21      568.19     90.92 o 
   9   1   2      100.37      164.58     31.59 o 
  10   1   2      572.84      537.40     32.26 o 
  11   1   2       61.91       99.33     31.18 o 
  12   1   2      216.61      201.09     10.97 o 
  13   1   2        0.26       13.49      6.92 o 
  14   1   2       42.72       41.82      6.84 o 
  15   1   2        9.53        9.75      3.42 o 
   0   2   2      120.06      131.74      6.95 o 
   1   2   2     1881.90     2236.72     59.03 o 
   2   2   2      929.13      928.11     25.15 o 
   3   2   2     1378.85     1365.75    190.02 o 
   4   2   2      152.69      280.01     74.81 o 
   5   2   2     3086.63     4778.37    739.12 o 
   6   2   2       52.64       29.82      7.59 o 
   7   2   2     1988.66     1919.13    123.35 o 
   8   2   2      658.88      751.72     91.68 o 
   9   2   2      169.65      181.87     10.37 o 
  10   2   2       47.67      126.47     62.91 o 
  11   2   2      246.33      222.22     13.62 o 
  12   2   2       86.81      104.67     28.70 o 
  13   2   2      155.13      167.83     21.14 o 
  14   2   2        1.82       18.42     10.08 o 
   1   3   2     5487.38     6192.38    402.97 o 
   2   3   2     2347.22     2482.65    173.69 o 
   3   3   2     1511.93     1561.02     39.86 o 
   4   3   2     2615.06     2603.89    147.26 o 
   5   3   2      135.81      112.55      6.79 o 
   6   3   2       21.26       62.30     17.06 o 
   7   3   2     7126.26     6170.66    780.85 o 
   8   3   2      513.95      442.62     14.95 o 
   9   3   2     4124.63     3915.83     59.85 o 
  10   3   2      715.89      663.28     26.93 o 
  11   3   2      204.78      177.45     19.03 o 
  12   3   2      196.80      207.22     33.83 o 
  13   3   2      277.05      254.10     11.11 o 
  14   3   2       40.55       39.00      6.24 o 
   0   4   2     9555.32    10780.24    143.66 o 
   1   4   2      255.28      296.02      9.85 o 
   2   4   2      508.49      653.19     81.73 o 
   3   4   2     1270.11     1534.54    143.63 o 
   4   4   2     1808.98     2058.65    280.25 o 
   5   4   2     9650.91    11559.12   1252.67 o 
   6   4   2     1196.03     1385.30    136.40 o 
   7   4   2      355.77      335.29     18.26 o 
   8   4   2      390.42      394.50     92.83 o 
   9   4   2      339.83      388.99     40.65 o 
  10   4   2      438.20      409.51     44.99 o 
  11   4   2       91.99       86.31      7.41 o 
  12   4   2        0.99        9.67      3.99 o 
  13   4   2      119.91      120.02     26.84 o 
   1   5   2       20.29      270.08    166.93 o 
   2   5   2       38.78       56.96      6.79 o 
   3   5   2      112.58      105.82     15.85 o 
   4   5   2        3.22       17.87      5.76 o 
   5   5   2      115.51      102.87     22.95 o 
   6   5   2        3.91       28.84      8.13 o 
   7   5   2     1109.41      958.72     23.36 o 
   8   5   2        4.54       40.70     26.26 o 
   9   5   2      461.21      405.44     35.73 o 
  10   5   2      314.38      303.11     13.08 o 
  11   5   2       40.36       32.36      5.61 o 
  12   5   2        4.90       10.43      9.96 o 
   0   6   2     1169.23     1343.99     38.11 o 
   1   6   2       62.65      122.20     53.34 o 
   2   6   2     1139.31     1258.39     26.07 o 
   3   6   2     2277.58     2396.68    212.26 o 
   4   6   2     1235.07     1246.26    156.58 o 
   5   6   2     2509.76     2587.36    152.69 o 
   6   6   2     1181.10     1284.79    140.77 o 
   7   6   2      391.97      400.41     81.28 o 
   8   6   2       44.20       55.16      7.38 o 
   9   6   2      367.85      344.85     33.17 o 
  10   6   2      478.22      444.34     25.14 o 
  11   6   2       57.07       47.05      5.27 o 
   1   7   2     3200.15     3099.07    113.56 o 
   2   7   2       62.44       82.91     22.67 o 
   3   7   2      195.03      243.96     46.48 o 
   4   7   2      851.42      894.41     22.36 o 
   5   7   2       73.69       83.67     11.06 o 
   6   7   2      399.90      409.62     36.09 o 
   7   7   2        3.88       15.08      4.23 o 
   8   7   2       53.09       40.52      6.26 o 
   9   7   2       93.28      102.04      6.71 o 
   0   8   2      286.81      338.94     18.90 o 
   1   8   2       27.59       38.28      7.73 o 
   2   8   2       11.97       14.12      4.92 o 
   3   8   2       92.41      105.50     21.00 o 
   4   8   2       14.60       15.29      4.80 o 
   5   8   2        4.00       27.55      8.14 o 
   6   8   2       41.57       50.41      5.24 o 
   7   8   2       21.34       14.64      7.07 o 
   1   9   2     1224.49     1105.12     23.08 o 
   2   9   2        0.31        9.67      4.30 o 
   3   9   2       77.92       72.74      5.28 o 
   1   1   3    17323.49    16935.32   1683.85 o 
   2   1   3       16.52       22.03      4.53 o 
   3   1   3      258.81      611.13    125.16 o 
   4   1   3     5766.45     6402.31    745.63 o 
   5   1   3     1145.91     1517.94    116.41 o 
   6   1   3     3252.40     3660.75    368.77 o 
   7   1   3     1104.72     1267.10    160.27 o 
   8   1   3       92.07      106.09      6.97 o 
   9   1   3      839.83      969.95    219.97 o 
  10   1   3      380.47      413.61    127.28 o 
  11   1   3     2493.17     2523.63    427.36 o 
  12   1   3      439.34      433.16     87.41 o 
  13   1   3      969.03      873.86    125.38 o 
  14   1   3      336.42      318.27     49.51 o 
  15   1   3        8.19       12.28      3.68 o 
   0   2   3    33535.37    40797.54    824.81 o 
   1   2   3    10143.74    11600.50    481.85 o 
   2   2   3    19965.92    20814.76    670.39 o 
   3   2   3     4124.99     3939.68    300.60 o 
   4   2   3      911.11     1039.98     31.74 o 
   5   2   3     2320.86     2806.92    121.20 o 
   6   2   3     1360.67     1757.95    209.37 o 
   7   2   3     3569.40     3588.27    303.99 o 
   8   2   3     1227.59     1247.58     59.96 o 
   9   2   3     1213.45     1086.31    169.62 o 
  10   2   3     1228.99     1291.67     83.21 o 
  11   2   3        7.04       26.99      6.23 o 
  12   2   3       59.51       46.92     15.82 o 
  13   2   3      203.49      189.69     17.30 o 
  14   2   3      304.65      316.97     11.63 o 
   1   3   3     1294.89     1617.41    107.56 o 
   2   3   3      395.05      436.88     10.45 o 
   3   3   3      735.70      958.20     20.41 o 
   4   3   3      287.98      329.77     20.70 o 
   5   3   3      414.86      482.54     69.88 o 
   6   3   3      986.61     1170.21     89.44 o 
   7   3   3       29.56       61.85      7.20 o 
   8   3   3       63.40       97.57      7.68 o 
   9   3   3        1.37       13.16     10.59 o 
  10   3   3        6.15       24.85      5.21 o 
  11   3   3       71.66      116.71     43.76 o 
  12   3   3        0.53       20.33      9.56 o 
  13   3   3       61.67       62.34     12.96 o 
  14   3   3        5.46        8.31      3.61 o 
   0   4   3     5730.19     6624.29     99.95 o 
   1   4   3      170.43      220.37     27.51 o 
   2   4   3     3134.43     3363.22    148.30 o 
   3   4   3     8550.93     9112.74    574.80 o 
   4   4   3        1.58        7.81      4.84 o 
   5   4   3      668.87      656.36     16.85 o 
   6   4   3       67.11       37.79      5.90 o 
   7   4   3      501.78      548.61     83.72 o 
   8   4   3      417.92      435.85     17.72 o 
   9   4   3     1064.67      989.13    101.11 o 
  10   4   3      242.35      260.01     46.57 o 
  11   4   3       35.53       33.39      8.06 o 
  12   4   3       58.50       67.00     14.56 o 
  13   4   3      205.72      212.37     40.83 o 
   1   5   3      162.37      198.18     16.96 o 
   2   5   3     1113.12     1317.36    111.30 o 
   3   5   3      370.81      426.81     13.81 o 
   4   5   3     5452.50     5985.77    340.02 o 
   5   5   3       81.98       90.14      7.63 o 
   6   5   3     2266.21     2423.02    271.87 o 
   7   5   3      323.95      300.88     73.24 o 
   8   5   3      260.24      242.21     50.85 o 
   9   5   3       48.03      112.79     50.36 o 
  10   5   3       75.76       64.11      6.86 o 
  11   5   3       72.08       65.85      8.30 o 
  12   5   3      197.92      197.34     26.12 o 
   0   6   3      521.59      549.61     24.31 o 
   1   6   3      296.38      331.59     18.74 o 
   2   6   3      107.02      140.09     12.84 o 
   3   6   3      292.41      292.99     19.65 o 
   4   6   3     1423.99     1462.44    154.32 o 
   5   6   3      271.68      296.23     24.35 o 
   6   6   3       67.23       74.69     10.02 o 
   7   6   3       14.23       27.21      7.43 o 
   8   6   3      226.69      240.23     11.85 o 
   9   6   3      260.24      260.03     43.01 o 
  10   6   3       25.86       27.02     14.03 o 
  11   6   3       85.79      107.79     30.78 o 
   1   7   3      465.51      548.93     22.79 o 
   2   7   3      187.71      172.40     10.64 o 
   3   7   3       58.73       62.08      7.85 o 
   4   7   3      335.64      401.02     15.15 o 
   5   7   3       72.46       69.26      7.99 o 
   6   7   3      279.16      267.90     11.89 o 
   7   7   3       13.44       21.35     16.57 o 
   8   7   3       31.48       37.89      5.12 o 
   9   7   3       41.37       40.97      5.06 o 
   0   8   3      638.54      660.93     25.91 o 
   1   8   3      371.23      351.12     13.48 o 
   2   8   3      255.35      266.56     15.25 o 
   3   8   3     1211.21     1301.10    146.87 o 
   4   8   3      822.86      735.97     54.16 o 
   5   8   3      119.72      138.93     33.96 o 
   6   8   3       17.56       18.18      8.82 o 
   7   8   3       74.78       83.76     11.47 o 
   1   9   3        9.46       -9.67     15.61 o 
   2   9   3      450.37      417.69     12.36 o 
   0   0   4    37071.36    29431.01    538.95 o 
   1   0   4     8617.48     9092.76    224.33 o 
   2   0   4    39448.05    45510.38   3959.26 o 
   3   0   4     7205.36     8462.05    514.37 o 
   4   0   4     8458.61     9263.69    205.40 o 
   5   0   4     6687.98     7384.48   1007.16 o 
   6   0   4      357.34      403.61     13.62 o 
   7   0   4     7917.85     8731.26    878.10 o 
   8   0   4     2693.93     2811.30    531.52 o 
   9   0   4       82.06       76.53      6.62 o 
  10   0   4       11.78       25.23     12.69 o 
  11   0   4     2871.72     2995.55    297.60 o 
  12   0   4        3.78        6.33      7.28 o 
  13   0   4       78.56       80.32      8.08 o 
  14   0   4      424.04      437.12     81.06 o 
  15   0   4        4.44        3.03      3.32 o 
   1   1   4      851.07      822.56     56.17 o 
   2   1   4     8983.26     9512.67    120.84 o 
   3   1   4       39.43       98.23     24.30 o 
   4   1   4     6840.42     7572.96    500.99 o 
   5   1   4      553.41      568.55    109.36 o 
   6   1   4     1684.17     1942.07    278.55 o 
   7   1   4     1958.32     2166.79     66.27 o 
   8   1   4     1242.74     1304.00    127.23 o 
   9   1   4      862.00      864.71     71.95 o 
  10   1   4      282.68      312.28     70.50 o 
  11   1   4      188.29      223.21     30.30 o 
  12   1   4      168.23      171.48     18.99 o 
  13   1   4       77.22       97.46      8.15 o 
  14   1   4        0.10       20.75      5.16 o 
  15   1   4       37.10       27.26      8.30 o 
   0   2   4    13745.76    15004.63    170.13 o 
   1   2   4    14812.79    16500.80    131.50 o 
   2   2   4     7870.56     7856.48    235.57 o 
   3   2   4     6069.36     6750.89    301.51 o 
   4   2   4       13.01       37.63      8.29 o 
   5   2   4       37.91      115.51     46.11 o 
   6   2   4       86.18      107.82      6.41 o 
   7   2   4       37.37       64.74      8.27 o 
   8   2   4      607.70      617.25     77.98 o 
   9   2   4      367.45      381.08     42.39 o 
  10   2   4      572.76      587.10     18.02 o 
  11   2   4      103.51      118.18      9.52 o 
  12   2   4       26.84       45.95     13.88 o 
  13   2   4        0.24        8.02      6.79 o 
  14   2   4      322.12      309.25     31.14 o 
   1   3   4    17657.78    20543.38   1296.55 o 
   2   3   4      600.21      610.84     45.36 o 
   3   3   4      581.09      656.78     28.73 o 
   4   3   4     1585.57     1511.45    104.62 o 
   5   3   4      925.79     1155.08     27.38 o 
   6   3   4     2438.52     2514.24    162.53 o 
   7   3   4      989.64     1115.89     30.42 o 
   8   3   4      561.57      590.11     46.53 o 
   9   3   4      151.23      143.65      9.54 o 
  10   3   4      307.64      288.19     30.11 o 
  11   3   4     1012.83      910.55     23.03 o 
  12   3   4      450.49      392.10     41.94 o 
  13   3   4       10.37        9.92      4.65 o 
  14   3   4        7.11       10.81      4.03 o 
   0   4   4      622.45      763.20     24.07 o 
   1   4   4       55.49       91.54      6.61 o 
   2   4   4     3455.68     3835.40     57.59 o 
   3   4   4     3772.05     3925.03     51.70 o 
   4   4   4     1131.37     1197.85     33.58 o 
   5   4   4      339.14      378.17     46.69 o 
   6   4   4      139.59      127.90     29.44 o 
   7   4   4      219.40      267.00     24.93 o 
   8   4   4     2077.86     2153.98    280.39 o 
   9   4   4       63.37      102.55     17.20 o 
  10   4   4        2.85        9.99      5.69 o 
  11   4   4        7.05       26.40     11.17 o 
  12   4   4       57.78       52.29     15.26 o 
  13   4   4      115.59      113.56     11.38 o 
   1   5   4      936.12     1164.57     95.34 o 
   2   5   4      373.30      402.03     22.58 o 
   3   5   4       33.63       37.98      5.24 o 
   4   5   4       22.64       29.40      5.44 o 
   5   5   4       38.60       48.29      6.84 o 
   6   5   4       89.32      103.86     12.61 o 
   7   5   4       52.25       59.70      8.40 o 
   8   5   4        1.74       -0.82      7.19 o 
   9   5   4       73.55       73.71     16.22 o 
  10   5   4      266.40      240.11     36.45 o 
  11   5   4       67.90       62.20      6.54 o 
  12   5   4       21.32       24.15      5.66 o 
   0   6   4       15.57       22.77      7.79 o 
   1   6   4       11.61       36.34     13.89 o 
   2   6   4     4311.15     4689.68    365.67 o 
   3   6   4     1993.77     2010.64     85.22 o 
   4   6   4       24.60       26.90     10.34 o 
   5   6   4       41.14       29.64     15.35 o 
   6   6   4      279.67      264.54     97.77 o 
   7   6   4      947.98     1031.07    128.14 o 
   8   6   4     2889.19     3041.14    580.51 o 
   9   6   4       13.26       23.79      5.66 o 
  10   6   4        7.57        3.43      5.93 o 
  11   6   4       23.92       29.36      4.79 o 
   1   7   4      380.91      447.31     38.73 o 
   2   7   4      334.56      321.13     14.05 o 
   3   7   4     1224.18     1248.30     92.12 o 
   4   7   4      121.78      115.58     20.22 o 
   5   7   4      311.66      310.34     42.13 o 
   6   7   4      677.02      768.85    135.06 o 
   7   7   4       78.03       84.29     13.87 o 
   8   7   4        0.47        6.93      5.25 o 
   9   7   4        1.85        9.31      6.90 o 
   0   8   4        6.39        8.63     10.53 o 
   1   8   4      599.10      550.78     22.01 o 
   2   8   4       98.80      108.66      8.27 o 
   3   8   4      485.21      512.16    109.98 o 
   4   8   4       37.38       23.20     23.56 o 
   5   8   4       94.21       81.80      7.00 o 
   6   8   4      338.66      308.59     30.99 o 
   7   8   4        1.96       17.67      9.72 o 
   1   9   4      298.26      286.80     20.42 o 
   2   9   4      959.04      886.92     63.50 o 
   1   1   5     6577.71     5326.01    480.50 o 
   2   1   5      443.65      358.79     26.74 o 
   3   1   5    12453.87    14066.01   1179.82 o 
   4   1   5     1824.88     2304.60    150.14 o 
   5   1   5      867.08     1045.66    171.17 o 
   6   1   5     3019.55     3920.94    377.72 o 
   7   1   5      327.14      350.22     11.50 o 
   8   1   5      103.27      175.56     16.10 o 
   9   1   5     3567.50     3414.94    305.42 o 
  10   1   5     1851.56     1881.05    185.32 o 
  11   1   5     1813.36     1797.35    166.26 o 
  12   1   5       22.75       25.46     15.44 o 
  13   1   5      159.27      170.64     10.48 o 
  14   1   5        2.23        5.15      5.61 o 
  15   1   5       70.88       65.94     15.64 o 
   0   2   5     1183.91      965.56     22.70 o 
   1   2   5    33213.65    35887.93   1336.07 o 
   2   2   5    20380.15    20625.04   1171.00 o 
   3   2   5     4177.47     3987.56    167.11 o 
   4   2   5      248.21      256.98      8.35 o 
   5   2   5     2554.59     2917.06    188.20 o 
   6   2   5     1668.98     1730.82     82.49 o 
   7   2   5     2463.73     2713.93    232.82 o 
   8   2   5      137.19      168.34     12.46 o 
   9   2   5     2347.50     2278.46    229.12 o 
  10   2   5     1075.64     1032.42    238.77 o 
  11   2   5       78.93       80.15      8.25 o 
  12   2   5      346.32      314.74     70.91 o 
  13   2   5      545.84      497.23     92.15 o 
  14   2   5        2.29        8.48      4.92 o 
   1   3   5     1185.01     1202.36     21.98 o 
   2   3   5     1780.39     1911.49     98.57 o 
   3   3   5     2896.87     3140.13     98.90 o 
   4   3   5      668.76      735.07     25.71 o 
   5   3   5      684.17      791.54     71.26 o 
   6   3   5     1160.69     1524.86    255.01 o 
   7   3   5      988.67     1043.12    123.42 o 
   8   3   5       26.92       34.09      5.97 o 
   9   3   5        5.54        9.60      5.81 o 
  10   3   5       59.98       50.49     16.18 o 
  11   3   5       42.98       63.14     20.63 o 
  12   3   5      181.68      206.78     22.56 o 
  13   3   5       16.70       13.46      6.81 o 
  14   3   5      176.01      174.69     21.91 o 
   0   4   5    13878.81    16998.14    210.23 o 
   1   4   5     8701.84     9580.61    391.05 o 
   2   4   5      464.27      500.34     31.86 o 
   3   4   5     4032.18     4343.47    205.94 o 
   4   4   5       20.83       30.78      4.61 o 
   5   4   5     2170.91     2193.16    194.07 o 
   6   4   5     1581.98     1683.62    226.93 o 
   7   4   5      662.90      768.28    154.18 o 
   8   4   5       31.81       51.73      7.13 o 
   9   4   5     2994.22     2936.85    416.48 o 
  10   4   5      213.53      254.60     66.42 o 
  11   4   5      104.46       97.61      8.82 o 
  12   4   5      410.82      428.55     48.58 o 
  13   4   5      120.29      134.11      9.49 o 
   1   5   5     5151.97     5455.06    399.08 o 
   2   5   5       44.53       59.11      6.13 o 
   3   5   5      234.40      269.91     20.89 o 
   4   5   5      385.25      393.44     41.92 o 
   5   5   5        0.21       18.81      4.47 o 
   6   5   5      114.97      128.85     26.68 o 
   7   5   5     1713.56     1711.64    204.36 o 
   8   5   5      153.04      148.38     41.42 o 
   9   5   5      130.40      149.30     28.81 o 
  10   5   5      215.28      215.66     31.85 o 
  11   5   5      172.91      168.20     31.59 o 
  12   5   5       46.85       42.43      7.55 o 
   0   6   5        9.06        9.61     10.18 o 
   1   6   5     1781.62     1986.01     40.34 o 
   2   6   5        1.85       60.09     43.46 o 
   3   6   5     3011.17     3185.81    153.76 o 
   4   6   5       12.19        2.88      6.66 o 
   5   6   5      222.10      245.63     37.02 o 
   6   6   5       32.33       45.13     13.72 o 
   7   6   5       29.67       34.25      6.68 o 
   8   6   5       21.59       45.03      8.58 o 
   9   6   5       31.00       48.35     13.28 o 
  10   6   5       43.99       53.62     19.33 o 
  11   6   5      186.82      180.41     30.44 o 
   1   7   5       94.76      108.92      8.99 o 
   2   7   5       31.92       53.81      7.12 o 
   3   7   5      102.53      100.31     15.69 o 
   4   7   5       18.21       27.20     21.82 o 
   5   7   5       96.00       98.57     23.81 o 
   6   7   5       28.18       32.94     13.90 o 
   7   7   5      173.63      193.75     30.73 o 
   8   7   5        4.29        5.06      4.58 o 
   9   7   5      463.96      505.54     94.28 o 
   0   8   5      761.22      773.89     27.44 o 
   1   8   5       24.32       15.52      6.05 o 
   2   8   5       40.53       34.59      7.04 o 
   3   8   5     1500.69     1457.64    202.96 o 
   4   8   5       88.97       89.76     50.96 o 
   5   8   5     1046.18     1005.48     97.68 o 
   6   8   5       41.67       48.19      7.98 o 
   7   8   5      697.46      630.12     27.80 o 
   1   9   5      473.99      406.55     26.82 o 
   2   9   5        0.03       -4.45     12.35 o 
   0   0   6    13913.25    11209.09    126.14 o 
   1   0   6     9780.53     8634.68    426.74 o 
   2   0   6    46526.46    51869.18   1857.18 o 
   3   0   6       18.00       62.96     24.26 o 
   4   0   6       46.78       54.77     11.44 o 
   5   0   6     4564.23     4243.79    814.97 o 
   6   0   6     5672.32     6986.67    831.96 o 
   7   0   6     1780.80     2114.59    194.85 o 
   8   0   6     5638.34     5873.86    479.26 o 
   9   0   6      158.69      122.28     32.97 o 
  10   0   6     2135.39     2150.47    171.02 o 
  11   0   6      839.08      838.72    184.16 o 
  12   0   6      468.49      444.55     49.95 o 
  13   0   6        1.93       -2.35      7.05 o 
  14   0   6      612.26      587.69     64.42 o 
  15   0   6       16.45       15.92      3.85 o 
   1   1   6    11415.87     9247.93    790.07 o 
   2   1   6     1847.14     1733.04     32.92 o 
   3   1   6     2567.89     2684.77    101.95 o 
   4   1   6     3322.44     3535.84     77.67 o 
   5   1   6     1450.19     1595.58    103.70 o 
   6   1   6     4614.90     5002.13    226.75 o 
   7   1   6      768.17      799.08    149.76 o 
   8   1   6       14.44       29.23     19.49 o 
   9   1   6      795.60      781.12    121.64 o 
  10   1   6      178.29      193.31     14.57 o 
  11   1   6       21.57       40.93      7.22 o 
  12   1   6      397.95      418.99     46.94 o 
  13   1   6      144.30      143.85     25.67 o 
  14   1   6       74.33       69.57     11.37 o 
  15   1   6      159.08      160.26     28.01 o 
   0   2   6      182.55      159.09      8.03 o 
   1   2   6     4803.45     4511.63    123.98 o 
   2   2   6     9926.58     9618.36    483.98 o 
   3   2   6      164.30      110.47     43.24 o 
   4   2   6     2037.12     2428.13    122.80 o 
   5   2   6        8.20       20.58      9.98 o 
   6   2   6      515.27      766.37    112.79 o 
   7   2   6      373.96      409.80     60.21 o 
   8   2   6      505.43      556.37     58.82 o 
   9   2   6      361.38      360.71     50.42 o 
  10   2   6     1037.75     1180.07    185.15 o 
  11   2   6      200.63      187.03     36.84 o 
  12   2   6       14.77       29.61      6.23 o 
  13   2   6      276.99      215.57     26.92 o 
  14   2   6      174.02      171.40      8.49 o 
   1   3   6     5234.67     5465.78     57.74 o 
   2   3   6     9895.72     9362.11     89.35 o 
   3   3   6       16.88       18.04      4.99 o 
   4   3   6     1411.82     1540.47     28.13 o 
   5   3   6     3542.65     3893.55    442.49 o 
   6   3   6      537.91      653.35     39.33 o 
   7   3   6       70.20       67.13     14.83 o 
   8   3   6        1.33       10.67      6.56 o 
   9   3   6      774.52      743.80    118.54 o 
  10   3   6        6.11        7.53      7.03 o 
  11   3   6      590.33      486.11     88.84 o 
  12   3   6      636.34      569.99     98.66 o 
  13   3   6        4.54        1.30      5.03 o 
  14   3   6       23.40       13.05     14.90 o 
   0   4   6      867.90      912.76     29.18 o 
   1   4   6      542.62      472.60     16.45 o 
   2   4   6     2428.74     2506.39     38.77 o 
   3   4   6      153.76      134.32      7.93 o 
   4   4   6       41.54       33.06     10.07 o 
   5   4   6     1929.44     2037.46    118.96 o 
   6   4   6       20.74       44.13     12.50 o 
   7   4   6      261.90      267.00     12.02 o 
   8   4   6     1073.63     1171.38    164.38 o 
   9   4   6      164.74      167.42     24.29 o 
  10   4   6      305.96      343.72     37.09 o 
  11   4   6       46.76       68.89      6.89 o 
  12   4   6       68.80       82.36     15.82 o 
  13   4   6       46.49       58.03      9.48 o 
   1   5   6       36.23       37.51      6.72 o 
   2   5   6     1103.54     1185.93    111.82 o 
   3   5   6      320.47      335.79     12.88 o 
   4   5   6       13.14       32.91     16.95 o 
   5   5   6        2.07        8.53      8.76 o 
   6   5   6      303.39      302.81     40.43 o 
   7   5   6     1090.14     1029.06     91.55 o 
   8   5   6        0.02        0.59      6.13 o 
   9   5   6       93.05      118.32     19.14 o 
  10   5   6       88.53       87.30      7.81 o 
  11   5   6      336.00      326.73     82.41 o 
  12   5   6       34.94       43.09      9.79 o 
   0   6   6       20.44       50.27      9.30 o 
   1   6   6       47.22       57.98     12.74 o 
   2   6   6     2448.72     2545.39    119.33 o 
   3   6   6       36.74       62.30      9.52 o 
   4   6   6      389.30      389.47     76.04 o 
   5   6   6     2878.95     2964.05    299.24 o 
   6   6   6      149.09      133.64     10.32 o 
   7   6   6       13.31      -32.40     47.81 o 
   8   6   6     1840.79     1860.15    214.61 o 
   9   6   6      340.95      273.12     46.51 o 
  10   6   6        0.04       -8.70      9.04 o 
  11   6   6      437.52      392.67     39.25 o 
   1   7   6       16.67       23.51      5.61 o 
   2   7   6        6.86        7.29     14.68 o 
   3   7   6      188.68      198.89     11.29 o 
   4   7   6      193.56      208.94     25.00 o 
   5   7   6      118.10       82.12     32.82 o 
   6   7   6      817.20      779.55     71.25 o 
   7   7   6      208.79      203.04     43.12 o 
   8   7   6       22.87       35.54      7.14 o 
   9   7   6      727.82      730.38    105.80 o 
   0   8   6        1.85        4.73      8.55 o 
   1   8   6        0.08        5.35      5.11 o 
   2   8   6       16.33       18.42      5.25 o 
   3   8   6       44.89       39.88      7.20 o 
   4   8   6       67.94       60.38      6.31 o 
   5   8   6        8.47       27.01      7.21 o 
   6   8   6        0.18       -4.70      5.87 o 
   7   8   6      194.27      182.56     26.15 o 
   1   9   6     1035.26      945.78     48.06 o 
   1   1   7     4246.60     3787.62    148.59 o 
   2   1   7    22852.76    21593.41    168.65 o 
   3   1   7      143.86      183.84     45.41 o 
   4   1   7     1199.40     1081.80     89.10 o 
   5   1   7      486.22      502.40     42.59 o 
   6   1   7        1.75       11.22      9.41 o 
   7   1   7      578.77      623.13     85.98 o 
   8   1   7     2044.65     2171.83    201.80 o 
   9   1   7      600.20      620.38    128.74 o 
  10   1   7      265.21      278.42     58.87 o 
  11   1   7      407.26      376.30     39.16 o 
  12   1   7     1351.85     1291.48    177.72 o 
  13   1   7      440.16      406.75     76.26 o 
  14   1   7      495.22      481.78     66.62 o 
   0   2   7    18293.73    17119.87    195.47 o 
   1   2   7      172.39      193.73      6.44 o 
   2   2   7     1916.37     1755.21    105.46 o 
   3   2   7     4333.55     4495.68     64.95 o 
   4   2   7     2800.39     2961.70    232.57 o 
   5   2   7     1294.56     1345.40    109.31 o 
   6   2   7     2928.34     2720.63    148.40 o 
   7   2   7      651.00      686.92     48.34 o 
   8   2   7       96.26       96.99      7.30 o 
   9   2   7       97.59      106.08     21.44 o 
  10   2   7     1732.66     1651.31    112.44 o 
  11   2   7      152.31      136.97     22.73 o 
  12   2   7        7.12        6.92      5.85 o 
  13   2   7       70.01       82.66     13.77 o 
  14   2   7       24.87       29.81      5.59 o 
   1   3   7     5200.15     5685.40     60.69 o 
   2   3   7     2020.79     1779.13    315.98 o 
   3   3   7      786.07      808.73     16.00 o 
   4   3   7     1311.94     1491.84     93.55 o 
   5   3   7      323.10      412.72     49.83 o 
   6   3   7      121.78      151.82     22.78 o 
   7   3   7        1.15       12.42      4.18 o 
   8   3   7      244.35      294.15     23.39 o 
   9   3   7       16.82       45.20     14.99 o 
  10   3   7      319.76      331.45     42.59 o 
  11   3   7       53.96       62.99     14.59 o 
  12   3   7       18.13       13.06     15.92 o 
  13   3   7       33.25       32.33      8.22 o 
  14   3   7      297.59      260.72     37.53 o 
   0   4   7    18789.29    20429.91    247.23 o 
   1   4   7        4.45       38.07      8.73 o 
   2   4   7      736.40      899.85     29.42 o 
   3   4   7      150.63      133.90      7.59 o 
   4   4   7     3723.07     3859.03    184.86 o 
   5   4   7       13.29       25.63      5.27 o 
   6   4   7     2238.21     2297.13    257.23 o 
   7   4   7     1453.11     1426.34    135.45 o 
   8   4   7      309.83      282.97     54.43 o 
   9   4   7      380.51      380.11    155.91 o 
  10   4   7      629.31      613.63     38.77 o 
  11   4   7        0.70       -2.90     11.21 o 
  12   4   7      275.35      268.35     24.57 o 
  13   4   7      143.43      159.17     39.69 o 
   1   5   7      257.38      272.43     16.08 o 
   2   5   7      484.58      553.67     16.06 o 
   3   5   7       53.77       51.29      6.37 o 
   4   5   7     2801.03     2824.18     48.08 o 
   5   5   7      704.02      705.73     70.86 o 
   6   5   7        1.03        7.89      5.11 o 
   7   5   7      313.98      324.02     56.40 o 
   8   5   7       34.23       22.28      7.06 o 
   9   5   7       86.74      100.12      8.36 o 
  10   5   7      837.81      801.39    108.03 o 
  11   5   7      329.46      348.39     31.73 o 
  12   5   7        1.68        5.82      4.58 o 
   0   6   7     1042.35     1070.27     34.20 o 
   1   6   7      462.54      526.72     32.31 o 
   2   6   7        2.66       -3.20     11.16 o 
   3   6   7      183.33      177.52     22.65 o 
   4   6   7     1583.13     1571.74     91.43 o 
   5   6   7      251.04      226.13     37.88 o 
   6   6   7      569.75      558.49     73.19 o 
   7   6   7      164.67      160.65     27.30 o 
   8   6   7       36.14       47.28      5.99 o 
   9   6   7       70.90       59.90      6.88 o 
  10   6   7        3.99        4.81     16.51 o 
  11   6   7       24.80       28.42      7.64 o 
   1   7   7        0.02        3.90      5.02 o 
   2   7   7       53.61       70.96      7.95 o 
   3   7   7        0.58        5.11      5.21 o 
   4   7   7      138.87      181.47     15.40 o 
   5   7   7        0.94       -0.42      5.15 o 
   6   7   7      218.62      237.63     53.60 o 
   7   7   7      136.33      166.29     25.67 o 
   8   7   7      214.11      226.18     24.48 o 
   9   7   7       31.42       40.45     14.07 o 
   0   8   7      961.27      986.89     30.88 o 
   1   8   7      206.85      217.47     10.75 o 
   2   8   7        1.58        6.64      4.78 o 
   3   8   7      242.93      217.96     12.00 o 
   4   8   7        3.53        2.88      5.21 o 
   5   8   7      248.87      279.17     41.83 o 
   6   8   7      356.41      330.64     43.07 o 
   1   9   7      278.81      258.42      9.07 o 
   0   0   8      145.73      124.97      6.58 o 
   1   0   8     1861.55     1764.50     75.23 o 
   2   0   8     5932.78     5800.96    373.15 o 
   3   0   8     2947.50     3208.22    230.35 o 
   4   0   8       53.26      102.76     33.17 o 
   5   0   8    47402.67    57545.86   3791.61 o 
   6   0   8     7382.17     7611.56    335.77 o 
   7   0   8     2267.83     2422.55    283.31 o 
   8   0   8     2022.10     2279.45    298.48 o 
   9   0   8      193.29      226.56     15.47 o 
  10   0   8     1334.77     1275.87     95.98 o 
  11   0   8     1005.68     1064.80     37.17 o 
  12   0   8      475.08      474.62     68.87 o 
  13   0   8       21.07       31.26      4.99 o 
  14   0   8      188.57      198.35     54.65 o 
   1   1   8     6200.97     4934.32    180.46 o 
   2   1   8     4687.96     4491.80     81.75 o 
   3   1   8      121.98      128.47     14.04 o 
   4   1   8      598.32      566.19     56.47 o 
   5   1   8     1209.10     1428.77    131.89 o 
   6   1   8       34.21       40.65      4.43 o 
   7   1   8      364.61      369.46     15.10 o 
   8   1   8      906.43      876.16    156.19 o 
   9   1   8     1799.44     1783.55    140.78 o 
  10   1   8     1486.36     1379.13    116.23 o 
  11   1   8       35.01       33.91      8.80 o 
  12   1   8        3.61       18.26      5.75 o 
  13   1   8       18.12       33.25      5.60 o 
  14   1   8       13.46       31.70      7.27 o 
   0   2   8      308.00      261.13     10.47 o 
   1   2   8      702.24      610.92     31.42 o 
   2   2   8      328.43      318.75      9.27 o 
   3   2   8       36.04       22.55     18.32 o 
   4   2   8      458.13      534.94     30.93 o 
   5   2   8    14828.92    16710.88   1151.21 o 
   6   2   8        2.39      109.15     59.65 o 
   7   2   8      191.67      216.84     12.65 o 
   8   2   8      300.78      306.20     12.34 o 
   9   2   8       54.47       60.50     31.19 o 
  10   2   8      167.39      165.83     17.36 o 
  11   2   8      400.80      404.19     55.38 o 
  12   2   8       19.22       20.50      7.98 o 
  13   2   8        5.05       10.75     10.48 o 
  14   2   8       70.98       56.46      6.94 o 
   1   3   8      927.63      786.44     30.12 o 
   2   3   8      784.92     1152.14     22.98 o 
   3   3   8       15.05       12.59      3.90 o 
   4   3   8     1434.49     1396.90     70.88 o 
   5   3   8     1588.34     1585.58     55.56 o 
   6   3   8      142.85      119.43      7.71 o 
   7   3   8      323.20      360.75     13.16 o 
   8   3   8      618.43      648.46     78.11 o 
   9   3   8     3332.96     3320.71    357.41 o 
  10   3   8      622.97      555.30     73.93 o 
  11   3   8       67.58       90.13     38.00 o 
  12   3   8        9.38        0.68      5.80 o 
  13   3   8       13.22       18.56      4.35 o 
  14   3   8      480.36      434.21     62.19 o 
   0   4   8     2428.33     2462.40     54.69 o 
   1   4   8      163.39      154.00      9.43 o 
   2   4   8      980.04     1016.85     19.85 o 
   3   4   8      430.62      435.87     35.34 o 
   4   4   8       13.01       20.58      5.68 o 
   5   4   8     2776.51     2913.08    169.96 o 
   6   4   8     1773.66     1917.89    231.25 o 
   7   4   8       17.17       24.78      6.44 o 
   8   4   8       13.45       16.05     13.57 o 
   9   4   8       40.96       61.60      7.99 o 
  10   4   8      397.69      424.44     88.07 o 
  11   4   8      399.92      428.89     68.90 o 
  12   4   8       37.87       40.68      5.29 o 
  13   4   8        9.62       13.80      4.07 o 
   1   5   8      109.25       98.62      7.72 o 
   2   5   8     2002.95     2124.64     39.69 o 
   3   5   8     1169.52     1194.44     57.95 o 
   4   5   8        1.93       28.05     16.52 o 
   5   5   8     1152.67     1083.59    101.14 o 
   6   5   8       21.78       39.93      6.08 o 
   7   5   8       21.87       14.17     18.40 o 
   8   5   8      108.91      113.90     29.42 o 
   9   5   8       26.97       46.78      6.21 o 
  10   5   8        5.05       11.13      5.12 o 
  11   5   8       10.84       11.59      6.83 o 
  12   5   8      188.99      161.29     24.99 o 
   0   6   8      477.59      489.95     24.05 o 
   1   6   8     1303.67     1392.58     81.31 o 
   2   6   8       55.35       45.59      6.94 o 
   3   6   8      100.95      120.99      9.63 o 
   4   6   8     2195.06     2259.74     44.59 o 
   5   6   8     5165.12     5118.18    275.06 o 
   6   6   8      708.71      732.37     81.76 o 
   7   6   8      434.71      448.75     49.69 o 
   8   6   8       13.63       12.57      5.68 o 
   9   6   8       57.35       44.09      6.09 o 
  10   6   8      255.57      270.49     45.64 o 
  11   6   8      271.31      240.12     28.60 o 
   1   7   8      445.75      502.58     16.49 o 
   2   7   8       50.56       34.70      6.90 o 
   3   7   8      216.85      224.36     40.14 o 
   4   7   8      481.39      489.35     16.29 o 
   5   7   8       22.57        9.73      6.62 o 
   6   7   8      802.94      857.85     78.89 o 
   7   7   8       11.89       15.65      4.83 o 
   8   7   8       81.20       96.77     17.47 o 
   9   7   8      135.80      141.10     12.12 o 
   0   8   8       28.38       28.70      9.31 o 
   1   8   8       14.34       17.30      5.26 o 
   2   8   8       28.15       23.87      5.26 o 
   3   8   8       21.80       26.82      5.16 o 
   4   8   8       19.95       22.18      7.39 o 
   5   8   8      487.62      495.02     30.62 o 
   6   8   8      526.58      539.56     37.92 o 
   1   1   9     5571.48     3887.01     49.52 o 
   2   1   9      175.09      132.21     22.58 o 
   3   1   9     6120.95     6771.28     65.76 o 
   4   1   9     1574.42     1756.38     72.20 o 
   5   1   9     2770.05     2642.22    250.61 o 
   6   1   9      158.15      173.20     12.64 o 
   7   1   9      464.33      653.83     27.16 o 
   8   1   9     1070.18     1213.16    125.19 o 
   9   1   9      961.26      956.78     73.58 o 
  10   1   9      301.42      307.64     19.77 o 
  11   1   9      211.62      197.06     50.23 o 
  12   1   9       62.24       71.13     26.91 o 
  13   1   9      191.54      203.91     24.41 o 
  14   1   9       92.94       91.90      7.41 o 
   0   2   9       40.21       76.07      6.42 o 
   1   2   9     5232.74     4705.34     93.51 o 
   2   2   9      946.53      819.86     17.50 o 
   3   2   9        5.32        7.59      6.83 o 
   4   2   9     5557.23     5834.32    291.16 o 
   5   2   9     1747.67     1781.71     91.73 o 
   6   2   9      581.84      604.19     24.04 o 
   7   2   9       80.39      109.78      7.10 o 
   8   2   9     1000.99     1001.04    150.53 o 
   9   2   9       15.85       23.36     11.51 o 
  10   2   9      153.17      156.21     24.45 o 
  11   2   9     1100.20     1022.96    174.96 o 
  12   2   9       12.09       10.31      6.33 o 
  13   2   9       73.04       66.99     11.08 o 
  14   2   9       56.08       54.27      5.69 o 
   1   3   9      367.20      365.51     10.50 o 
   2   3   9     3026.36     3161.72     95.56 o 
   3   3   9     2393.20     2461.02     37.34 o 
   4   3   9      593.31      624.98     15.32 o 
   5   3   9      300.96      329.18     16.02 o 
   6   3   9      124.54      159.22     28.71 o 
   7   3   9       18.61       33.67      5.57 o 
   8   3   9       31.31       37.65      6.05 o 
   9   3   9       78.57       94.13      8.88 o 
  10   3   9        8.56        9.28      6.17 o 
  11   3   9        0.82       14.24     17.70 o 
  12   3   9        8.65       28.57     17.36 o 
  13   3   9       26.62       23.02      4.78 o 
  14   3   9        0.07        8.10      9.73 o 
   0   4   9     1133.92     1340.93     39.05 o 
   1   4   9     1267.53     1387.03     28.35 o 
   2   4   9       30.12       35.00      8.60 o 
   3   4   9        5.32       12.58      4.30 o 
   4   4   9     3385.37     3440.82    175.87 o 
   5   4   9      602.03      615.59     17.47 o 
   6   4   9       10.53       10.12      6.51 o 
   7   4   9       49.15       45.30      6.84 o 
   8   4   9      162.10      190.54     73.23 o 
   9   4   9      416.43      365.28     24.56 o 
  10   4   9       32.83       43.57     10.30 o 
  11   4   9     1278.48     1210.74    217.54 o 
  12   4   9        2.26        6.15      4.50 o 
  13   4   9       17.37       15.98      3.98 o 
   1   5   9     1757.30     1787.83     45.71 o 
   2   5   9        0.26        4.41      6.54 o 
   3   5   9       47.32       60.76      6.83 o 
   4   5   9       89.66      108.67     12.67 o 
   5   5   9     1626.03     1589.75    140.08 o 
   6   5   9       83.26       98.94     32.49 o 
   7   5   9     1505.27     1514.85    105.95 o 
   8   5   9     1301.14     1320.45    197.03 o 
   9   5   9      478.19      503.86     66.23 o 
  10   5   9       31.19       48.05      9.65 o 
  11   5   9        1.13       16.33      4.74 o 
  12   5   9        4.24        6.88      3.34 o 
   0   6   9     1489.23     1525.67     41.60 o 
   1   6   9      405.01      412.10     15.48 o 
   2   6   9       68.40       69.84      8.95 o 
   3   6   9      703.60      659.48     26.91 o 
   4   6   9      576.08      619.47     54.14 o 
   5   6   9      460.90      478.34     32.24 o 
   6   6   9      999.40      989.75     97.71 o 
   7   6   9      264.05      276.88     27.40 o 
   8   6   9      333.38      382.13     53.26 o 
   9   6   9        2.81       -6.60      6.60 o 
  10   6   9      621.56      570.94    103.70 o 
   1   7   9        9.44       13.17      6.63 o 
   2   7   9      156.52      147.19      9.99 o 
   3   7   9       11.86       10.92      4.20 o 
   4   7   9        2.03        0.96      6.33 o 
   5   7   9        6.77        1.10      7.15 o 
   6   7   9        3.99        6.99      5.35 o 
   7   7   9      189.93      206.86     15.96 o 
   8   7   9      208.17      206.81     16.36 o 
   9   7   9      266.14      258.91     53.69 o 
   0   8   9      409.40      424.25     19.60 o 
   1   8   9      355.38      372.91     13.01 o 
   2   8   9      191.16      182.83     17.23 o 
   3   8   9      126.35      132.91     17.54 o 
   4   8   9     1024.24      939.98    109.05 o 
   5   8   9      911.28      828.76     18.03 o 
   6   8   9     1299.71     1202.49     96.28 o 
   0   0  10    23678.26    22207.72    246.60 o 
   1   0  10     9883.07     7915.75    494.51 o 
   2   0  10      443.39      380.75     44.59 o 
   3   0  10    11571.67    12532.11   1158.23 o 
   4   0  10     2975.57     3489.23    131.35 o 
   5   0  10       92.47      109.50     44.44 o 
   6   0  10     2884.33     3116.55    342.29 o 
   7   0  10     2098.46     2081.19    174.45 o 
   8   0  10       11.59       15.27      4.84 o 
   9   0  10     1644.03     1571.31    353.26 o 
  10   0  10      236.82      196.24     11.18 o 
  11   0  10      109.37      116.18     13.70 o 
  12   0  10       87.95       79.44      7.53 o 
  13   0  10      319.46      295.21     54.72 o 
  14   0  10      457.29      468.43     13.74 o 
   1   1  10      232.17      217.44     10.00 o 
   2   1  10     1932.39     1748.83     59.24 o 
   3   1  10       58.85       95.68     36.68 o 
   4   1  10     1670.55     1773.62    175.80 o 
   5   1  10      408.34      473.20     35.77 o 
   6   1  10      109.34      100.75      7.52 o 
   7   1  10      862.60      861.99    110.65 o 
   8   1  10      447.68      468.35     34.27 o 
   9   1  10       44.47       54.98      7.14 o 
  10   1  10       99.58      107.63      8.71 o 
  11   1  10       13.15        7.15      6.68 o 
  12   1  10      198.58      200.12     11.61 o 
  13   1  10      276.85      261.54     50.31 o 
  14   1  10      151.80      149.87     28.41 o 
   0   2  10     1160.44      939.18     26.48 o 
   1   2  10      723.94      674.28     30.39 o 
   2   2  10      932.12      906.00     18.95 o 
   3   2  10        6.31       20.97      3.85 o 
   4   2  10     1425.62     1456.61    143.23 o 
   5   2  10     1380.64     1543.75     37.54 o 
   6   2  10       30.73       27.63      4.46 o 
   7   2  10      288.47      301.78     31.11 o 
   8   2  10        0.73       36.29      6.86 o 
   9   2  10      106.49      123.17      9.12 o 
  10   2  10        4.48       13.73      5.69 o 
  11   2  10       14.32       26.39      7.06 o 
  12   2  10      152.90      123.49     19.35 o 
  13   2  10      222.10      185.23     23.63 o 
  14   2  10      240.96      214.01     15.60 o 
   1   3  10     1598.41     1325.35     30.37 o 
   2   3  10       23.39       37.84      7.47 o 
   3   3  10      106.33      105.00      6.45 o 
   4   3  10     4882.36     4829.07    127.46 o 
   5   3  10      708.16      909.17     70.11 o 
   6   3  10     2300.02     2299.84    156.04 o 
   7   3  10     1372.45     1332.44    207.06 o 
   8   3  10      386.19      353.83     14.18 o 
   9   3  10       52.86       65.47     18.39 o 
  10   3  10      596.33      605.99     65.69 o 
  11   3  10      714.80      685.17     19.38 o 
  12   3  10      818.38      807.40    104.82 o 
  13   3  10      218.74      216.88     47.58 o 
   0   4  10       16.75       33.61      7.61 o 
   1   4  10     4120.50     4187.95     55.52 o 
   2   4  10      173.50      190.40      9.16 o 
   3   4  10     1305.30     1272.82     53.28 o 
   4   4  10        7.53       15.01      8.64 o 
   5   4  10       59.29       74.15      7.30 o 
   6   4  10      863.89      842.31     51.24 o 
   7   4  10      261.57      298.82     60.11 o 
   8   4  10     1367.85     1424.43    137.63 o 
   9   4  10      913.82      932.51    165.56 o 
  10   4  10      750.50      750.04     71.47 o 
  11   4  10        0.49       31.99     20.03 o 
  12   4  10       63.60       70.85     17.40 o 
  13   4  10      105.20      108.82     13.52 o 
   1   5  10      475.78      526.54     15.77 o 
   2   5  10     1324.78     1289.87     25.71 o 
   3   5  10      508.33      474.97     15.66 o 
   4   5  10     1137.32     1107.04     78.91 o 
   5   5  10       42.49       51.27      7.66 o 
   6   5  10       41.82       66.02     20.52 o 
   7   5  10      133.39      136.83     15.94 o 
   8   5  10      274.35      292.66     42.20 o 
   9   5  10        2.37        2.71      6.49 o 
  10   5  10      331.96      304.05     30.50 o 
  11   5  10      155.74      153.70      9.73 o 
  12   5  10       29.12       25.87      5.99 o 
   0   6  10     4466.61     4916.55     98.15 o 
   1   6  10     3103.74     3221.21     54.15 o 
   2   6  10      332.47      362.76     14.35 o 
   3   6  10      700.44      684.01     40.25 o 
   4   6  10      352.45      357.92     14.94 o 
   5   6  10      268.07      278.87     13.21 o 
   6   6  10      292.43      310.35     31.04 o 
   7   6  10      299.80      344.78     17.65 o 
   8   6  10        2.72       19.63      5.00 o 
   9   6  10      622.67      577.53    117.59 o 
  10   6  10       71.73       81.16     15.32 o 
   1   7  10       17.62       30.92     11.66 o 
   2   7  10      413.31      471.89     21.88 o 
   3   7  10      447.76      412.30     45.20 o 
   4   7  10      108.54      119.58     10.97 o 
   5   7  10       14.10        8.78     10.21 o 
   6   7  10       84.81       74.92     14.22 o 
   7   7  10      275.68      312.13     69.24 o 
   8   7  10       18.33       22.48      4.32 o 
   9   7  10      163.64      165.11     23.26 o 
   0   8  10        0.29       -2.14      7.75 o 
   1   8  10       19.97       23.83      4.90 o 
   2   8  10       42.25       29.23      5.62 o 
   3   8  10      216.25      208.46     11.99 o 
   4   8  10       44.50       42.21      5.96 o 
   5   8  10        5.07       -4.00      6.53 o 
   6   8  10        0.28       12.24      9.02 o 
   1   1  11     2352.22     2048.10    134.47 o 
   2   1  11     3483.89     2948.32     36.97 o 
   3   1  11       22.83       47.95      9.35 o 
   4   1  11      113.70       89.24      9.77 o 
   5   1  11      303.13      294.54     47.36 o 
   6   1  11      721.68      817.57     83.40 o 
   7   1  11     1051.25     1014.47     66.41 o 
   8   1  11      619.05      612.13     89.08 o 
   9   1  11      396.81      437.16     78.69 o 
  10   1  11      234.34      199.94     31.91 o 
  11   1  11        6.23       19.60      5.74 o 
  12   1  11      896.05      904.66     66.11 o 
  13   1  11       61.48       67.44     13.65 o 
  14   1  11        9.82       17.04      4.46 o 
   0   2  11     1350.66     1229.87     31.63 o 
   1   2  11     4261.68     3875.01    166.56 o 
   2   2  11     6212.71     5457.06     62.20 o 
   3   2  11        3.38       24.34      3.95 o 
   4   2  11     9794.76     9728.75    592.28 o 
   5   2  11      843.28      911.76     34.14 o 
   6   2  11        8.36       18.47     13.57 o 
   7   2  11        5.05        8.17      5.63 o 
   8   2  11     5177.17     5343.44    684.00 o 
   9   2  11      511.48      429.79     74.36 o 
  10   2  11       79.01       79.83      9.88 o 
  11   2  11      532.64      493.38     16.95 o 
  12   2  11      109.53      113.15     18.24 o 
  13   2  11       27.34       38.71      5.33 o 
  14   2  11      468.28      398.68     83.44 o 
   1   3  11     2414.20     2513.73     54.76 o 
   2   3  11     1276.79     1245.37     25.51 o 
   3   3  11      158.68      210.22     18.44 o 
   4   3  11      265.51      302.51     11.20 o 
   5   3  11        2.38        5.79      7.76 o 
   6   3  11        4.11       11.01     12.85 o 
   7   3  11      261.65      254.37     39.58 o 
   8   3  11      496.50      504.48     51.33 o 
   9   3  11       45.16       49.93      7.78 o 
  10   3  11       62.52       48.76     20.03 o 
  11   3  11      121.67      115.84     26.69 o 
  12   3  11        4.78       19.73      6.40 o 
  13   3  11      108.53       99.00     24.17 o 
   0   4  11      876.83      656.43     23.41 o 
   1   4  11     2985.42     2929.20     45.08 o 
   2   4  11     4283.48     4095.50     56.24 o 
   3   4  11       54.42       62.50      6.82 o 
   4   4  11     1777.48     1820.26     71.17 o 
   5   4  11      203.85      206.26     10.62 o 
   6   4  11      168.59      198.28     48.57 o 
   7   4  11       97.33      117.28     11.02 o 
   8   4  11     2222.59     2137.73    139.73 o 
   9   4  11     1207.92     1223.22    168.20 o 
  10   4  11      340.39      373.36     65.70 o 
  11   4  11      523.17      502.11     28.69 o 
  12   4  11       58.13       38.77     16.69 o 
  13   4  11      210.09      178.29     23.99 o 
   1   5  11       25.37       38.83     10.90 o 
   2   5  11      485.76      415.89     14.48 o 
   3   5  11       14.22       13.78      5.04 o 
   4   5  11     2460.67     2358.42    140.20 o 
   5   5  11       48.38       70.91     22.53 o 
   6   5  11     2523.08     2684.71    408.29 o 
   7   5  11       13.20       27.17     16.53 o 
   8   5  11     1998.30     1980.27    172.08 o 
   9   5  11      159.69      179.04     27.16 o 
  10   5  11      444.64      442.97     62.51 o 
  11   5  11        2.55       -0.54      5.64 o 
  12   5  11      222.06      219.23     49.45 o 
   0   6  11      488.50      416.23     22.06 o 
   1   6  11      959.96     1025.59     24.13 o 
   2   6  11       15.04       15.28      7.13 o 
   3   6  11       81.69      114.83     28.01 o 
   4   6  11      529.60      471.78     16.75 o 
   5   6  11        1.66        8.81      7.64 o 
   6   6  11      107.11       90.32     24.65 o 
   7   6  11        4.08       -2.11      6.01 o 
   8   6  11       45.22       40.46     11.36 o 
   9   6  11      378.04      368.60     55.68 o 
  10   6  11       14.55       16.06      6.67 o 
   1   7  11        2.02       11.65      5.35 o 
   2   7  11       80.90       55.00      9.33 o 
   3   7  11      188.10      166.58     24.22 o 
   4   7  11      235.64      229.20     36.57 o 
   5   7  11        0.82       -3.42      6.14 o 
   6   7  11      711.78      722.75     98.17 o 
   7   7  11       18.81       -1.74      6.11 o 
   8   7  11       51.80       42.67      9.54 o 
   0   8  11      175.36      162.47     13.16 o 
   1   8  11       46.15       50.24      6.04 o 
   2   8  11      931.32     1000.74     51.52 o 
   3   8  11        1.21       -5.27      5.27 o 
   4   8  11      261.21      252.41     13.43 o 
   5   8  11       17.04       22.24      5.02 o 
   6   8  11       11.47       14.34      6.82 o 
   0   0  12    13651.05    14124.80    169.22 o 
   1   0  12      229.63      249.49      7.63 o 
   2   0  12      983.47      784.85     17.14 o 
   3   0  12    36762.41    37823.76   2416.44 o 
   4   0  12     7880.24     9524.77    755.28 o 
   5   0  12      389.68      327.58     80.66 o 
   6   0  12      707.54      784.24     29.48 o 
   7   0  12      706.10      686.38     85.53 o 
   8   0  12      576.32      518.91     61.71 o 
   9   0  12     2079.79     2174.60    244.79 o 
  10   0  12     1228.37     1285.02    146.72 o 
  11   0  12      181.39      179.34     10.91 o 
  12   0  12       17.27       19.09      5.23 o 
  13   0  12      994.09      998.41    129.19 o 
  14   0  12      157.50      144.55     38.33 o 
   1   1  12      612.31      462.26     46.28 o 
   2   1  12      467.07      411.49     34.11 o 
   3   1  12      138.95      189.41     13.41 o 
   4   1  12      585.01      579.85     87.68 o 
   5   1  12      534.04      510.35     13.53 o 
   6   1  12       28.62       42.85     19.17 o 
   7   1  12      299.92      303.05     43.72 o 
   8   1  12      231.07      256.02     45.04 o 
   9   1  12      508.67      506.38     65.38 o 
  10   1  12       23.23       31.59      6.66 o 
  11   1  12        5.60       14.60      5.16 o 
  12   1  12        6.65        0.69      6.59 o 
  13   1  12       62.38       60.48      6.80 o 
  14   1  12        1.11       -0.74      4.49 o 
   0   2  12        6.04       20.34      5.18 o 
   1   2  12     2685.38     2309.59     33.78 o 
   2   2  12     2827.27     2607.72     37.11 o 
   3   2  12      236.02      226.46      8.88 o 
   4   2  12     1234.75     1386.28     27.75 o 
   5   2  12      193.62      184.06     40.48 o 
   6   2  12     1309.84     1414.73    117.10 o 
   7   2  12      418.15      442.11     46.79 o 
   8   2  12      256.35      278.81     23.82 o 
   9   2  12      552.47      580.05     48.55 o 
  10   2  12     1384.91     1264.07    223.29 o 
  11   2  12       78.28       69.91      7.28 o 
  12   2  12       28.85       15.68      6.07 o 
  13   2  12      175.81      191.49     12.41 o 
  14   2  12       42.75       49.00      8.30 o 
   1   3  12     1100.25     1275.22     88.99 o 
   2   3  12     1691.82     1737.06     31.45 o 
   3   3  12      746.29      794.25     36.21 o 
   4   3  12        3.96       35.06     24.46 o 
   5   3  12      121.79      110.25     19.14 o 
   6   3  12      185.72      223.13     54.07 o 
   7   3  12     5306.39     5300.93    477.45 o 
   8   3  12       25.02       31.93      7.13 o 
   9   3  12       95.66      118.28     11.64 o 
  10   3  12       37.23       41.64     14.79 o 
  11   3  12       11.34       -8.68     14.07 o 
  12   3  12       70.08       71.65     21.88 o 
  13   3  12      223.54      238.96      9.84 o 
   0   4  12        8.43       27.41      6.34 o 
   1   4  12      972.43      924.87     20.24 o 
   2   4  12      426.77      437.92     22.14 o 
   3   4  12     1136.46     1077.53     55.23 o 
   4   4  12     1055.53     1040.12     91.35 o 
   5   4  12      107.38      123.36      9.44 o 
   6   4  12       30.84       38.47      7.24 o 
   7   4  12      888.05      851.16     55.27 o 
   8   4  12      312.69      327.34     79.13 o 
   9   4  12      523.84      588.10     46.74 o 
  10   4  12        4.99       31.95     22.78 o 
  11   4  12      279.13      280.70     22.78 o 
  12   4  12       47.54       46.46     12.00 o 
   1   5  12      672.93      722.84     19.28 o 
   2   5  12       13.41       13.00      6.78 o 
   3   5  12        0.05        4.99      6.37 o 
   4   5  12       79.59       81.34     12.54 o 
   5   5  12     1193.57     1171.07    153.79 o 
   6   5  12      588.56      665.14     45.32 o 
   7   5  12      246.72      266.25     72.43 o 
   8   5  12        2.46       -2.07     10.24 o 
   9   5  12       22.39       49.79     12.08 o 
  10   5  12       95.20      107.61     11.82 o 
  11   5  12      121.14      107.14     19.10 o 
   0   6  12      750.13      704.75     28.41 o 
   1   6  12       31.50       26.08      6.76 o 
   2   6  12        6.52       -1.03      6.92 o 
   3   6  12     2637.16     2638.44     62.56 o 
   4   6  12      211.79      198.74     29.81 o 
   5   6  12       47.92       60.97      8.71 o 
   6   6  12       40.78       55.38     20.56 o 
   7   6  12       99.87      113.38     30.15 o 
   8   6  12        7.33       13.38     14.59 o 
   9   6  12      398.13      424.97     32.28 o 
  10   6  12      161.91      159.73     20.01 o 
   1   7  12     1983.31     1908.73     74.21 o 
   2   7  12      100.99      106.68      9.72 o 
   3   7  12       47.23       42.74      6.63 o 
   4   7  12      388.63      361.28     20.23 o 
   5   7  12       29.85       37.42      5.35 o 
   6   7  12      136.19      145.92     10.13 o 
   7   7  12     1111.13     1049.02    153.97 o 
   8   7  12        8.07       16.61      3.70 o 
   0   8  12      104.20       69.15      9.49 o 
   1   8  12       24.28       35.56      4.67 o 
   2   8  12       24.41       17.73      8.72 o 
   3   8  12       45.29       65.32      9.07 o 
   4   8  12        7.36       15.01      3.78 o 
   5   8  12      197.08      170.96      7.90 o 
   1   1  13     8785.08     7228.58    183.52 o 
   2   1  13     1754.00     1635.99     59.76 o 
   3   1  13      108.77      118.79     17.48 o 
   4   1  13       77.42      121.24     31.29 o 
   5   1  13      444.94      459.64     13.20 o 
   6   1  13     1125.66     1156.58     62.40 o 
   7   1  13        6.48       20.22      4.49 o 
   8   1  13     1126.93     1098.01     71.88 o 
   9   1  13      473.19      486.04     98.13 o 
  10   1  13       53.13       71.68     20.64 o 
  11   1  13       61.55       52.81     18.01 o 
  12   1  13      300.31      288.56     41.17 o 
  13   1  13      213.41      205.12     21.88 o 
  14   1  13        1.81       -2.00      3.99 o 
   0   2  13     1805.72     1751.97     41.52 o 
   1   2  13     1351.49     1171.72     40.47 o 
   2   2  13     1522.69     1231.20     24.71 o 
   3   2  13     2121.54     1957.21     42.88 o 
   4   2  13    11678.20    11532.27    660.98 o 
   5   2  13     3425.65     3443.19    353.03 o 
   6   2  13     2594.81     2523.16    242.49 o 
   7   2  13        7.76       21.51      8.99 o 
   8   2  13     1822.07     1818.50    118.11 o 
   9   2  13       83.70       94.35     14.18 o 
  10   2  13        3.61       19.63     17.52 o 
  11   2  13      438.39      410.43     70.91 o 
  12   2  13        0.88       -5.89      5.89 o 
  13   2  13      435.76      415.24     59.69 o 
   1   3  13      855.70      853.11     17.91 o 
   2   3  13      130.89      126.98      7.65 o 
   3   3  13       10.84       17.01      3.81 o 
   4   3  13      445.65      388.23     31.50 o 
   5   3  13        1.64       10.67      9.64 o 
   6   3  13       76.25       91.33     27.13 o 
   7   3  13        4.81       13.02     13.66 o 
   8   3  13       85.44       91.79     18.15 o 
   9   3  13       48.72       78.34     13.04 o 
  10   3  13        1.46       25.18     25.30 o 
  11   3  13       15.83       21.69      5.14 o 
  12   3  13      146.42      144.94     15.14 o 
  13   3  13       43.61       47.12      8.37 o 
   0   4  13      141.30      196.83     14.42 o 
   1   4  13     1587.54     1570.15     32.80 o 
   2   4  13      579.77      492.39     15.17 o 
   3   4  13      988.35      927.63     30.11 o 
   4   4  13     4832.37     4505.60    225.01 o 
   5   4  13     2647.75     2713.38    313.88 o 
   6   4  13     8205.94     8247.44    801.92 o 
   7   4  13      230.80      244.10     31.67 o 
   8   4  13      107.99      109.61     22.82 o 
   9   4  13      222.97      206.53     12.49 o 
  10   4  13      133.22      113.73      8.66 o 
  11   4  13      403.35      400.08     76.73 o 
  12   4  13        0.59        6.37      4.37 o 
   1   5  13     2001.45     1944.98     39.65 o 
   2   5  13      442.47      454.31     15.52 o 
   3   5  13       53.59       57.66     11.18 o 
   4   5  13        0.19        3.50     10.18 o 
   5   5  13     1145.96     1089.99     95.70 o 
   6   5  13      476.48      464.29     16.77 o 
   7   5  13      870.28      861.18    108.09 o 
   8   5  13       46.25       49.96      7.37 o 
   9   5  13      574.25      624.92    112.81 o 
  10   5  13        9.82       19.05      4.43 o 
  11   5  13       20.03       14.26      5.99 o 
   0   6  13     1119.18     1149.42     36.85 o 
   1   6  13      107.68      138.77      9.70 o 
   2   6  13      115.60      120.91      9.80 o 
   3   6  13      344.82      298.15     25.24 o 
   4   6  13      382.42      398.93     15.36 o 
   5   6  13      189.26      166.51     22.49 o 
   6   6  13     1120.08     1099.28    169.43 o 
   7   6  13        0.33        4.02      6.68 o 
   8   6  13      574.03      569.51    109.27 o 
   9   6  13      209.16      211.83     49.92 o 
  10   6  13       28.24       25.25      5.85 o 
   1   7  13      155.69      152.11     16.59 o 
   2   7  13      112.57      115.12      8.57 o 
   3   7  13       47.87       59.34      6.83 o 
   4   7  13        7.14       22.82     10.37 o 
   5   7  13       51.06       50.80      8.24 o 
   6   7  13        3.06        9.20      4.36 o 
   7   7  13       75.60       75.66      6.50 o 
   8   7  13        0.03       -2.58      4.85 o 
   0   8  13        0.65       -8.66      8.98 o 
   1   8  13        1.52       10.05      4.58 o 
   2   8  13      817.87      816.31     48.07 o 
   3   8  13      465.97      472.64     43.68 o 
   4   8  13      151.70      159.40     14.33 o 
   5   8  13       41.05       54.31      5.08 o 
   0   0  14     6874.78     5581.51     84.83 o 
   1   0  14     6348.02     5913.96    183.39 o 
   2   0  14     1011.31      680.89     68.40 o 
   3   0  14     3445.73     3425.92     62.01 o 
   4   0  14     1029.18     1009.27     21.97 o 
   5   0  14     1985.80     2390.53    190.74 o 
   6   0  14     3129.84     3197.39    298.82 o 
   7   0  14     1194.26     1267.57     25.10 o 
   8   0  14      529.25      595.38     81.49 o 
   9   0  14      400.03      417.46     44.63 o 
  10   0  14      400.26      438.04     35.25 o 
  11   0  14      116.73      115.33     26.88 o 
  12   0  14      119.88      110.99     19.86 o 
  13   0  14      323.67      305.74     16.82 o 
  14   0  14      371.45      287.81     46.04 o 
   1   1  14     3584.03     3526.04    345.25 o 
   2   1  14      564.32      604.26     15.59 o 
   3   1  14      185.67      197.89      8.32 o 
   4   1  14      921.79      924.77     35.77 o 
   5   1  14     1679.05     1741.51    158.78 o 
   6   1  14       73.94       53.47      5.86 o 
   7   1  14       20.48       25.34     17.66 o 
   8   1  14      108.24      116.87      8.83 o 
   9   1  14      447.24      430.64     51.18 o 
  10   1  14      369.86      399.36     54.78 o 
  11   1  14        6.98       10.72      5.46 o 
  12   1  14       78.77       82.89      7.47 o 
  13   1  14        9.20        9.30      4.45 o 
  14   1  14       65.93       77.22     15.39 o 
   0   2  14      179.81      158.61     10.57 o 
   1   2  14        3.45        5.53      4.85 o 
   2   2  14       79.28       57.22      9.70 o 
   3   2  14     2293.27     2403.64     40.95 o 
   4   2  14      125.17      138.07      9.86 o 
   5   2  14      714.88      756.94     18.93 o 
   6   2  14       86.61       89.25      7.82 o 
   7   2  14      537.27      591.62     77.83 o 
   8   2  14       11.04       21.77      6.44 o 
   9   2  14      289.52      353.27     50.26 o 
  10   2  14       71.16       79.56     14.03 o 
  11   2  14      281.58      297.13     38.64 o 
  12   2  14       10.74        5.14      5.32 o 
  13   2  14       10.05       19.14      5.15 o 
   1   3  14       38.47       42.01     13.46 o 
   2   3  14      278.56      274.66     17.87 o 
   3   3  14      825.36      840.07     33.31 o 
   4   3  14     3531.94     3641.74    223.91 o 
   5   3  14     1192.82     1314.71     54.68 o 
   6   3  14     2844.29     2717.14    165.16 o 
   7   3  14     1021.63     1037.45     84.87 o 
   8   3  14        3.59        8.10      6.96 o 
   9   3  14     1952.74     1872.11    222.87 o 
  10   3  14     1284.61     1291.52    155.02 o 
  11   3  14       30.91       40.15      5.94 o 
  12   3  14      431.50      409.65     43.33 o 
  13   3  14       26.70       35.92     11.73 o 
   0   4  14      210.97      178.43     12.83 o 
   1   4  14       48.19       45.16      6.42 o 
   2   4  14      221.72      205.35     10.38 o 
   3   4  14     2962.85     2799.48    148.42 o 
   4   4  14      109.77      108.46     14.30 o 
   5   4  14     6142.11     6087.41    469.87 o 
   6   4  14      608.50      670.92     67.71 o 
   7   4  14        2.73       12.82      6.61 o 
   8   4  14      729.77      791.38     81.49 o 
   9   4  14       46.76       58.25     19.16 o 
  10   4  14       50.04       47.97     10.24 o 
  11   4  14      144.45      144.03     31.80 o 
  12   4  14        0.40        1.74      4.64 o 
   1   5  14      977.04      892.40     22.13 o 
   2   5  14       42.58       39.47      6.25 o 
   3   5  14       27.53       16.67      6.33 o 
   4   5  14      616.58      609.99     62.44 o 
   5   5  14      175.39      206.37     16.20 o 
   6   5  14     1373.39     1328.82    219.42 o 
   7   5  14     1132.93     1125.54    184.45 o 
   8   5  14       26.26       39.72      6.72 o 
   9   5  14       76.76       76.56     15.68 o 
  10   5  14       25.35       34.95      9.45 o 
  11   5  14        2.67       -2.28      4.75 o 
   0   6  14      291.57      309.67     20.26 o 
   1   6  14      337.93      396.71     15.20 o 
   2   6  14      365.38      335.94     14.41 o 
   3   6  14      565.59      525.86     17.40 o 
   4   6  14        5.81       12.12      5.70 o 
   5   6  14     2959.70     2995.55    369.86 o 
   6   6  14      256.35      229.70     38.28 o 
   7   6  14      216.43      234.23     17.80 o 
   8   6  14      352.20      345.43     57.07 o 
   9   6  14       95.17      103.55     31.56 o 
  10   6  14       34.85       53.53     11.06 o 
   1   7  14       37.03       48.51      6.17 o 
   2   7  14      104.01      114.73     13.36 o 
   3   7  14       10.15        9.78      5.51 o 
   4   7  14      210.75      196.18     14.74 o 
   5   7  14       95.92       90.23      7.30 o 
   6   7  14       17.93        7.44     11.50 o 
   7   7  14      147.01      146.48      7.47 o 
   8   7  14        0.82       -1.12      3.91 o 
   0   8  14       28.81       35.59      7.26 o 
   1   8  14       87.78       81.61      6.86 o 
   2   8  14       39.21       30.96      7.17 o 
   3   8  14      216.44      211.43     17.23 o 
   4   8  14        1.23        1.18      8.93 o 
   1   1  15     3495.06     3233.46    170.19 o 
   2   1  15      866.43      868.16     18.19 o 
   3   1  15     1042.60     1025.81     31.61 o 
   4   1  15     5885.43     6148.53    284.67 o 
   5   1  15      120.72      144.68     17.15 o 
   6   1  15       31.31       35.79      6.21 o 
   7   1  15     1172.91     1200.53     54.74 o 
   8   1  15        3.46        5.65      5.27 o 
   9   1  15      617.59      614.06     32.35 o 
  10   1  15      620.65      602.57     80.22 o 
  11   1  15      596.15      501.61     81.21 o 
  12   1  15       88.83       95.34     14.72 o 
  13   1  15       17.35       27.16      5.70 o 
   0   2  15     6801.09     5610.83     91.77 o 
   1   2  15     1508.07     1190.08     25.35 o 
   2   2  15      201.82      202.50      8.97 o 
   3   2  15       70.72       78.28      6.56 o 
   4   2  15      964.72      909.13     61.22 o 
   5   2  15     1694.31     1777.37     61.90 o 
   6   2  15     1835.69     1759.63     56.97 o 
   7   2  15      151.08      167.16     19.76 o 
   8   2  15        2.53        1.14      4.97 o 
   9   2  15       39.54       44.80     10.69 o 
  10   2  15      436.14      474.09     98.97 o 
  11   2  15      852.11      832.63     79.35 o 
  12   2  15       90.04       82.80     16.31 o 
  13   2  15      108.43       93.18     12.10 o 
   1   3  15      455.54      464.48     27.10 o 
   2   3  15       12.28       16.38      9.94 o 
   3   3  15       19.38       10.52      9.01 o 
   4   3  15      216.90      238.71     27.74 o 
   5   3  15       57.24       76.05     10.97 o 
   6   3  15      371.15      332.69     13.88 o 
   7   3  15       60.95       83.48      7.83 o 
   8   3  15      377.60      338.09     41.28 o 
   9   3  15        0.28        6.63      7.98 o 
  10   3  15        1.41        1.77      6.36 o 
  11   3  15       11.26       11.44      5.88 o 
  12   3  15        2.75        9.16      3.68 o 
  13   3  15      179.09      160.42     22.92 o 
   0   4  15     2207.72     1983.61     54.71 o 
   1   4  15      968.52      869.90     20.78 o 
   2   4  15       22.41       23.29      5.55 o 
   3   4  15        0.34       25.89      5.99 o 
   4   4  15      315.63      320.79     28.14 o 
   5   4  15       56.29       72.95     27.22 o 
   6   4  15     4266.00     4138.00    275.19 o 
   7   4  15        3.34        9.72      5.14 o 
   8   4  15      446.42      414.11     15.54 o 
   9   4  15       87.48       95.74     16.13 o 
  10   4  15       41.05       53.22      6.94 o 
  11   4  15      289.55      263.16     40.06 o 
  12   4  15       81.86       69.81     15.12 o 
   1   5  15       49.75       56.33      6.42 o 
   2   5  15      452.95      442.88     15.77 o 
   3   5  15      124.42      125.18     11.63 o 
   4   5  15     3153.46     3109.13    261.81 o 
   5   5  15      125.99      130.67      9.50 o 
   6   5  15      115.07      139.91      9.70 o 
   7   5  15      259.62      292.55     32.29 o 
   8   5  15       36.47       51.68     13.00 o 
   9   5  15      624.57      638.88     65.78 o 
  10   5  15      314.29      299.02     50.94 o 
  11   5  15        1.66        3.68      4.17 o 
   0   6  15     5457.52     4940.05    100.49 o 
   1   6  15      147.66      133.24      9.73 o 
   2   6  15       47.72       40.07      6.79 o 
   3   6  15      190.02      197.76     11.65 o 
   4   6  15      510.55      514.82     25.99 o 
   5   6  15        0.31       13.98      6.15 o 
   6   6  15      108.16      110.30     15.10 o 
   7   6  15        4.25        4.47      5.04 o 
   8   6  15        0.20        9.08      4.14 o 
   9   6  15      149.37      146.55     19.18 o 
   1   7  15        7.64        6.87      7.20 o 
   2   7  15       40.20       42.12      6.25 o 
   3   7  15        0.55        2.49      4.31 o 
   4   7  15      645.49      662.49     71.58 o 
   5   7  15       69.37       78.23     11.68 o 
   6   7  15      162.38      170.43      8.43 o 
   7   7  15       26.32       26.98      4.66 o 
   0   8  15     4288.19     3913.10     73.37 o 
   1   8  15       58.49       49.34      5.61 o 
   2   8  15        8.31       12.95      3.46 o 
   3   8  15        2.88       15.30      3.37 o 
   4   8  15      410.38      384.13     29.90 o 
   0   0  16     6685.92     7232.90    107.24 o 
   1   0  16    15172.71    15615.60    682.64 o 
   2   0  16     1404.55     1305.42    151.69 o 
   3   0  16      109.27      132.81     24.40 o 
   4   0  16     2050.42     1822.88    190.36 o 
   5   0  16     6079.27     5376.81    596.64 o 
   6   0  16      529.68      631.79     32.98 o 
   7   0  16      683.15      682.88     26.37 o 
   8   0  16        8.51        3.54      6.74 o 
   9   0  16      574.89      495.51     19.06 o 
  10   0  16      281.74      193.98     19.94 o 
  11   0  16     1993.31     1807.81    268.92 o 
  12   0  16      121.79      147.02     28.18 o 
  13   0  16      124.62      140.36     19.57 o 
   1   1  16     1127.26     1046.43     21.02 o 
   2   1  16     2849.65     2815.99    287.62 o 
   3   1  16       14.39       11.70      4.50 o 
   4   1  16      395.95      476.65     56.11 o 
   5   1  16      548.07      643.46     17.09 o 
   6   1  16      317.39      316.81     63.04 o 
   7   1  16      163.27      149.66     25.31 o 
   8   1  16       15.47       16.43      6.47 o 
   9   1  16      935.90      973.82    135.92 o 
  10   1  16      101.71      107.89      9.27 o 
  11   1  16        0.53       10.94      5.90 o 
  12   1  16        1.34        9.02      5.39 o 
  13   1  16        3.55        9.33      7.27 o 
   0   2  16       69.54       50.09      8.26 o 
   1   2  16     4739.31     3968.11    208.21 o 
   2   2  16      234.78      254.38     15.69 o 
   3   2  16      135.71       93.02     11.01 o 
   4   2  16       37.41       55.86     14.97 o 
   5   2  16      525.45      469.50     55.38 o 
   6   2  16      256.75      286.90     12.37 o 
   7   2  16       79.27       72.86     16.76 o 
   8   2  16      502.41      492.15     47.51 o 
   9   2  16      403.89      362.00     43.92 o 
  10   2  16     1322.00     1217.45    169.93 o 
  11   2  16      533.97      496.97     69.76 o 
  12   2  16      199.49      180.98     33.46 o 
  13   2  16       81.14       81.57     18.46 o 
   1   3  16     2343.38     2065.13     61.02 o 
   2   3  16      340.16      316.04     24.33 o 
   3   3  16       71.14       76.76      7.31 o 
   4   3  16      406.23      354.81     13.22 o 
   5   3  16      715.23      787.72    103.03 o 
   6   3  16     2429.85     2405.63    305.47 o 
   7   3  16      126.25      138.96      9.44 o 
   8   3  16      151.90      146.84     18.60 o 
   9   3  16      832.31      756.72     75.46 o 
  10   3  16       55.49       68.20      7.53 o 
  11   3  16        0.75        7.56      4.85 o 
  12   3  16       94.03       77.42     20.89 o 
   0   4  16     1228.62     1088.30     34.09 o 
   1   4  16     2290.85     2068.80     40.48 o 
   2   4  16     1426.27     1340.45     44.25 o 
   3   4  16      187.03      185.51     24.81 o 
   4   4  16     1055.40     1061.88     67.24 o 
   5   4  16     2327.07     2302.05     66.48 o 
   6   4  16      323.21      334.23     28.85 o 
   7   4  16      292.00      293.87     71.28 o 
   8   4  16      129.90      148.24     32.73 o 
   9   4  16        2.27        2.95      5.34 o 
  10   4  16       97.10       93.77     15.75 o 
  11   4  16      150.36      163.74     17.85 o 
  12   4  16       56.86       37.66      4.57 o 
   1   5  16      250.61      266.73     25.96 o 
   2   5  16      193.43      183.39     14.70 o 
   3   5  16        1.20       -1.43      6.86 o 
   4   5  16      196.83      204.19     11.67 o 
   5   5  16      519.52      494.33     22.42 o 
   6   5  16       12.29        1.40      8.58 o 
   7   5  16      153.30      138.15      9.95 o 
   8   5  16        5.05        3.64      5.60 o 
   9   5  16       14.04       20.69      4.98 o 
  10   5  16       42.58       42.80      6.00 o 
  11   5  16      102.85      104.79      6.05 o 
   0   6  16      162.66      156.07     15.77 o 
   1   6  16     1683.97     1554.02     30.60 o 
   2   6  16      401.67      376.80     15.24 o 
   3   6  16        7.66       10.43      6.58 o 
   4   6  16      205.55      237.33     11.84 o 
   5   6  16     3345.36     3252.65    235.86 o 
   6   6  16       63.73       71.32      8.03 o 
   7   6  16        1.76       12.12     14.32 o 
   8   6  16       90.21       92.27     26.13 o 
   9   6  16       41.59       53.47     10.69 o 
   1   7  16      858.71      817.21     20.34 o 
   2   7  16        0.09       -0.36      6.02 o 
   3   7  16      287.44      260.94     28.27 o 
   4   7  16       18.88       20.20      5.18 o 
   5   7  16      155.81      173.14     22.44 o 
   6   7  16       24.23       37.66     13.32 o 
   7   7  16      153.86      152.68      9.27 o 
   0   8  16      192.79      157.82     12.37 o 
   1   8  16      195.69      193.43      8.29 o 
   2   8  16        5.56        5.31      4.34 o 
   3   8  16       16.91       19.93      3.68 o 
   1   1  17     7168.31     7420.13    272.80 o 
   2   1  17      768.20      688.94     33.31 o 
   3   1  17      791.25      706.62     77.99 o 
   4   1  17     2402.70     2265.27     92.55 o 
   5   1  17      207.53      152.30      8.71 o 
   6   1  17     1063.35     1000.38    115.93 o 
   7   1  17      767.10      671.06     92.52 o 
   8   1  17       16.92       17.14     13.29 o 
   9   1  17      332.65      280.53     13.15 o 
  10   1  17      725.69      718.53     61.67 o 
  11   1  17      124.82      159.55      9.51 o 
  12   1  17      362.78      350.99     28.33 o 
  13   1  17      374.41      389.46     53.51 o 
   0   2  17     2746.54     2259.38     54.18 o 
   1   2  17     1772.94     1584.88    110.95 o 
   2   2  17      358.99      364.30     12.41 o 
   3   2  17     2015.46     1615.51     88.74 o 
   4   2  17     2568.50     2479.23    237.42 o 
   5   2  17     4843.75     4749.24    388.60 o 
   6   2  17     3680.10     3705.48    365.65 o 
   7   2  17      443.50      499.64     69.16 o 
   8   2  17        0.01        5.82      6.55 o 
   9   2  17      523.56      575.97     57.11 o 
  10   2  17      327.94      373.79     37.58 o 
  11   2  17       45.10       61.00     26.91 o 
  12   2  17      170.27      152.50      8.71 o 
  13   2  17      101.54      111.42     11.45 o 
   1   3  17      659.69      548.32     15.94 o 
   2   3  17       11.18       13.19      8.87 o 
   3   3  17       81.38       80.51      7.50 o 
   4   3  17       21.10       35.91      6.02 o 
   5   3  17        2.78       11.60      6.37 o 
   6   3  17       65.16       56.30      9.77 o 
   7   3  17      389.94      365.97     43.14 o 
   8   3  17       73.85       68.70      9.28 o 
   9   3  17      532.68      585.99     89.99 o 
  10   3  17      399.66      387.34     37.66 o 
  11   3  17      306.62      295.20     58.00 o 
  12   3  17        2.89       15.79     17.37 o 
   0   4  17     2507.11     2125.04     58.91 o 
   1   4  17       21.85       29.60      6.94 o 
   2   4  17       94.53      100.18      8.82 o 
   3   4  17     4986.68     4611.17    341.24 o 
   4   4  17      520.73      501.39     92.24 o 
   5   4  17     6931.88     6579.82    744.84 o 
   6   4  17     2050.57     1974.31    210.59 o 
   7   4  17        6.54        4.01      6.29 o 
   8   4  17       74.60       96.85     18.61 o 
   9   4  17      619.48      590.59    103.54 o 
  10   4  17      248.84      262.16     31.46 o 
  11   4  17        8.65        9.76      4.17 o 
   1   5  17     1834.66     1707.65     61.15 o 
   2   5  17      659.22      658.20     22.27 o 
   3   5  17        2.19       17.26      4.83 o 
   4   5  17      181.77      176.82     11.03 o 
   5   5  17       63.62       70.38      7.97 o 
   6   5  17       23.94       23.57     22.22 o 
   7   5  17      688.73      676.55    127.34 o 
   8   5  17      380.09      376.24     79.79 o 
   9   5  17       21.10       33.39     15.19 o 
  10   5  17      400.66      385.66     75.44 o 
   0   6  17       49.08       55.52     10.41 o 
   1   6  17        0.18        8.86      9.60 o 
   2   6  17        8.24       12.18      7.28 o 
   3   6  17      263.40      232.47     13.82 o 
   4   6  17       78.77       78.14      8.08 o 
   5   6  17      298.33      280.12     36.35 o 
   6   6  17       57.30       61.60      6.41 o 
   7   6  17       72.23       77.11     24.47 o 
   8   6  17      286.65      305.28     76.15 o 
   9   6  17       19.08       37.45      9.53 o 
   1   7  17      361.57      333.78     12.84 o 
   2   7  17      770.01      754.69     18.87 o 
   3   7  17      162.48      155.14     12.32 o 
   4   7  17       96.16      110.61      8.20 o 
   5   7  17        0.02        1.23      4.34 o 
   6   7  17        1.03        3.13      4.65 o 
   0   8  17      548.35      600.65     19.96 o 
   1   8  17      165.35      147.10     15.56 o 
   2   8  17       19.30       16.29      4.85 o 
   0   0  18      169.91      246.42     13.59 o 
   1   0  18      100.21       91.04      6.13 o 
   2   0  18     6318.15     6094.55    222.02 o 
   3   0  18     5472.31     5539.47    498.31 o 
   4   0  18     1709.52     1617.53    168.65 o 
   5   0  18     6236.33     6134.35    539.55 o 
   6   0  18      622.92      609.53     93.16 o 
   7   0  18      336.75      318.65     23.19 o 
   8   0  18     2846.28     2870.79    344.51 o 
   9   0  18        9.70        8.86      5.77 o 
  10   0  18        2.93       -0.91     10.73 o 
  11   0  18      127.91      124.26     16.07 o 
  12   0  18       35.12       39.21      5.71 o 
  13   0  18       38.26       63.56     22.73 o 
   1   1  18       38.27       66.54      7.13 o 
   2   1  18     1128.62     1206.99     81.27 o 
   3   1  18       21.87       14.56      4.41 o 
   4   1  18     1900.25     1843.65     59.58 o 
   5   1  18        1.10        9.22      5.37 o 
   6   1  18     2663.78     2490.19    221.28 o 
   7   1  18        0.06       17.00      6.38 o 
   8   1  18        2.05       23.47      4.97 o 
   9   1  18      254.33      233.78     18.77 o 
  10   1  18       36.38       34.51      5.86 o 
  11   1  18        4.77        9.71      4.72 o 
  12   1  18      321.38      309.78     67.35 o 
  13   1  18        0.87        2.57      4.43 o 
   0   2  18      143.21      187.22     12.97 o 
   1   2  18       24.28       47.26      7.46 o 
   2   2  18      287.73      242.97     28.91 o 
   3   2  18       65.25       62.69     17.11 o 
   4   2  18     3015.22     2735.56    284.16 o 
   5   2  18     3358.93     3041.65    182.45 o 
   6   2  18      102.35      113.60      9.44 o 
   7   2  18      302.64      284.90     12.95 o 
   8   2  18      704.34      660.25     47.06 o 
   9   2  18      221.79      236.59     41.63 o 
  10   2  18       81.57       83.11     12.66 o 
  11   2  18       10.63       19.08      9.77 o 
  12   2  18      203.06      200.85      9.37 o 
   1   3  18      119.69      100.99      7.53 o 
   2   3  18     4002.03     3670.78    280.28 o 
   3   3  18      175.12      157.62     17.00 o 
   4   3  18     1508.98     1450.89    202.75 o 
   5   3  18      484.31      461.77     16.22 o 
   6   3  18     1741.20     1756.82    144.00 o 
   7   3  18       47.05       72.28     16.68 o 
   8   3  18       28.22       16.58     12.78 o 
   9   3  18      181.52      176.79     19.27 o 
  10   3  18        6.71        4.65     17.60 o 
  11   3  18        3.46       12.59      5.44 o 
  12   3  18      843.73      773.48    121.00 o 
   0   4  18     3942.61     3654.24     82.29 o 
   1   4  18     1135.06     1041.06     24.18 o 
   2   4  18     3076.29     2794.92    150.31 o 
   3   4  18      153.03      129.50     14.45 o 
   4   4  18       75.06       95.66      9.06 o 
   5   4  18       71.01       96.18      9.21 o 
   6   4  18      107.89      108.08      9.00 o 
   7   4  18      233.22      206.57     15.38 o 
   8   4  18      129.59      169.32     38.59 o 
   9   4  18       92.98       84.27     12.19 o 
  10   4  18       24.96       23.97      5.47 o 
  11   4  18      133.29      144.68     33.90 o 
   1   5  18      183.20      187.41     11.90 o 
   2   5  18      215.18      197.18     11.82 o 
   3   5  18      270.08      263.86     12.73 o 
   4   5  18        3.82        1.75      6.57 o 
   5   5  18        9.76       29.10     13.54 o 
   6   5  18      665.78      708.19     53.06 o 
   7   5  18       65.20       67.10     12.37 o 
   8   5  18      214.99      191.44     14.01 o 
   9   5  18       56.78       52.16      6.02 o 
  10   5  18      265.72      245.06     41.96 o 
   0   6  18       46.36       42.08     10.23 o 
   1   6  18      384.14      373.18     14.82 o 
   2   6  18     1461.11     1334.95     61.37 o 
   3   6  18       55.10       53.13     15.33 o 
   4   6  18        1.53        2.06      6.06 o 
   5   6  18      239.27      275.00     11.97 o 
   6   6  18       23.38       13.04      4.86 o 
   7   6  18      234.94      233.20     55.65 o 
   8   6  18     2497.34     2395.84    337.55 o 
   1   7  18      186.20      174.53     14.26 o 
   2   7  18        7.60       15.31      5.04 o 
   3   7  18      149.58      166.21      9.65 o 
   4   7  18      200.84      216.60     42.11 o 
   5   7  18       80.20       86.70      6.18 o 
   6   7  18      458.82      462.23     67.34 o 
   0   8  18      258.68      205.63     11.43 o 
   1   8  18      132.27      148.98     10.82 o 
   1   1  19      870.87      656.65     24.72 o 
   2   1  19      594.09      637.38     35.65 o 
   3   1  19      517.42      557.48     28.52 o 
   4   1  19     1192.37     1274.17    148.76 o 
   5   1  19      543.38      483.71     24.94 o 
   6   1  19     2041.07     1961.04    302.61 o 
   7   1  19     1892.13     1802.77    207.18 o 
   8   1  19       46.00       48.91     15.82 o 
   9   1  19        9.73       17.88      6.67 o 
  10   1  19       25.64       38.98      6.59 o 
  11   1  19       36.89       69.90      9.41 o 
  12   1  19      285.25      247.00     55.34 o 
  13   1  19      106.50      114.43     13.10 o 
   0   2  19       33.39       36.94      7.91 o 
   1   2  19      591.20      558.49     16.77 o 
   2   2  19     4153.55     3801.21    250.54 o 
   3   2  19     5011.01     4529.83    358.47 o 
   4   2  19     1317.03     1190.60     74.67 o 
   5   2  19      100.24      107.47      8.63 o 
   6   2  19      620.57      617.82     18.82 o 
   7   2  19      922.83      961.56     90.24 o 
   8   2  19     1352.45     1290.12    149.44 o 
   9   2  19      889.66      810.90     65.84 o 
  10   2  19       58.84       76.93     16.41 o 
  11   2  19      180.54      184.74     18.89 o 
  12   2  19       58.51       55.49      9.34 o 
   1   3  19      706.50      584.88     17.17 o 
   2   3  19      793.59      697.59     51.39 o 
   3   3  19       30.53       26.73      5.85 o 
   4   3  19       40.81       58.68     17.16 o 
   5   3  19        0.83        0.55      7.56 o 
   6   3  19      494.79      505.77     41.34 o 
   7   3  19      693.88      664.63     85.54 o 
   8   3  19      184.50      172.02     29.10 o 
   9   3  19      576.23      566.87     60.75 o 
  10   3  19       22.01       25.66      5.77 o 
  11   3  19      291.11      267.80     29.96 o 
  12   3  19        1.78       11.79     10.07 o 
   0   4  19      332.87      320.74     19.92 o 
   1   4  19      113.42       99.70     18.17 o 
   2   4  19      765.44      739.07     94.76 o 
   3   4  19     4402.97     4118.53    301.89 o 
   4   4  19     4634.35     4401.04    370.20 o 
   5   4  19      169.21      179.61     11.19 o 
   6   4  19       14.50       22.86      5.50 o 
   7   4  19      671.47      684.34    135.11 o 
   8   4  19      336.44      284.11     60.37 o 
   9   4  19      425.33      420.91     41.67 o 
  10   4  19       42.59       47.57      5.93 o 
  11   4  19       21.37       24.83      4.91 o 
   1   5  19     1686.47     1472.17     42.78 o 
   2   5  19      590.59      600.18     51.69 o 
   3   5  19       16.34       31.02      6.47 o 
   4   5  19     1457.29     1473.51    137.69 o 
   5   5  19        0.92       18.68      9.28 o 
   6   5  19      618.79      602.69     69.08 o 
   7   5  19      534.35      515.19     43.24 o 
   8   5  19      312.56      283.51     16.33 o 
   9   5  19       38.31       56.96     11.87 o 
  10   5  19       26.24       24.06      4.53 o 
   0   6  19      684.69      620.58     26.15 o 
   1   6  19       64.04       59.10      7.27 o 
   2   6  19      715.61      660.70     68.09 o 
   3   6  19       44.45       41.42      6.40 o 
   4   6  19       97.28      111.26     13.67 o 
   5   6  19      236.60      244.36     36.92 o 
   6   6  19       24.53       24.75      5.03 o 
   7   6  19      189.40      186.06     28.84 o 
   8   6  19       15.75       26.25      5.57 o 
   1   7  19      755.66      742.83     23.37 o 
   2   7  19       23.88       20.32      4.99 o 
   3   7  19        1.89       -1.43      5.74 o 
   4   7  19      312.64      352.93     29.51 o 
   5   7  19      141.40      160.65     13.15 o 
   6   7  19      113.63      126.73     25.85 o 
   0   0  20     4387.96     4198.13     81.29 o 
   1   0  20      268.31      320.14     19.66 o 
   2   0  20     2171.38     1952.18     62.29 o 
   3   0  20     6602.21     6668.42    469.76 o 
   4   0  20       23.01       42.47     32.95 o 
   5   0  20     3489.11     3303.36    364.07 o 
   6   0  20      423.66      353.20     26.77 o 
   7   0  20     1793.15     1625.06    207.04 o 
   8   0  20      385.51      473.42     53.66 o 
   9   0  20      118.58      162.06     24.42 o 
  10   0  20      355.49      337.22     45.71 o 
  11   0  20      230.32      232.67     23.62 o 
  12   0  20        0.56        2.17      4.33 o 
   1   1  20     1017.03      996.13     49.82 o 
   2   1  20     1666.95     1445.54     65.27 o 
   3   1  20       85.05       62.91      7.07 o 
   4   1  20       74.86       97.49     24.19 o 
   5   1  20        0.12        8.03      5.89 o 
   6   1  20       24.60       37.32      7.88 o 
   7   1  20      446.75      430.17     71.88 o 
   8   1  20      125.01      118.51     16.77 o 
   9   1  20      224.81      240.06     41.56 o 
  10   1  20       57.68       52.05     15.33 o 
  11   1  20       72.88       69.31     27.12 o 
  12   1  20      479.85      433.47     54.98 o 
   0   2  20      925.39      838.71     28.38 o 
   1   2  20      374.27      350.47     14.39 o 
   2   2  20      598.52      556.47     26.45 o 
   3   2  20      667.29      593.84     35.39 o 
   4   2  20       75.25       54.53     17.69 o 
   5   2  20      816.20      729.82    131.23 o 
   6   2  20      136.84      146.74     23.86 o 
   7   2  20      427.64      415.06     71.72 o 
   8   2  20      717.99      791.77     76.27 o 
   9   2  20      162.84      147.02     11.97 o 
  10   2  20      164.48      155.87     14.77 o 
  11   2  20       27.48       28.15      5.10 o 
  12   2  20       51.66       52.36      5.35 o 
   1   3  20     4780.50     4397.34    181.44 o 
   2   3  20     2364.05     2252.46     86.09 o 
   3   3  20      146.67      132.22     14.22 o 
   4   3  20      610.18      598.82    100.48 o 
   5   3  20       50.36       46.60     14.77 o 
   6   3  20       14.62       15.13      8.89 o 
   7   3  20      124.08      132.91     51.84 o 
   8   3  20       76.18       53.75      9.62 o 
   9   3  20      392.87      374.98     70.35 o 
  10   3  20        5.78       12.33      4.52 o 
  11   3  20      197.71      168.20     39.99 o 
   0   4  20      110.41       93.61     11.90 o 
   1   4  20       16.49       15.72     13.78 o 
   2   4  20      807.85      741.49     36.66 o 
   3   4  20     3336.23     3116.01    191.78 o 
   4   4  20       41.16       71.22      8.95 o 
   5   4  20        0.31        7.45      7.03 o 
   6   4  20       52.55       38.63     14.57 o 
   7   4  20      185.25      154.53     13.53 o 
   8   4  20      315.64      334.57     71.33 o 
   9   4  20      195.76      197.96     33.90 o 
  10   4  20       29.90       42.49      5.30 o 
  11   4  20        5.61        7.31      7.06 o 
   1   5  20        5.44       16.72      5.05 o 
   2   5  20     1281.51     1167.76     29.89 o 
   3   5  20      292.98      294.95     33.29 o 
   4   5  20      402.65      444.69     46.20 o 
   5   5  20      772.42      743.77     50.46 o 
   6   5  20     1123.20     1091.43    157.01 o 
   7   5  20       81.48       84.18     13.47 o 
   8   5  20       87.18       60.85      8.31 o 
   9   5  20       83.06       77.40     10.69 o 
   0   6  20      104.89      110.21     12.24 o 
   1   6  20      239.16      207.62     17.18 o 
   2   6  20      727.76      712.74     56.09 o 
   3   6  20      933.54      902.01     25.11 o 
   4   6  20      755.96      772.74     72.85 o 
   5   6  20      612.27      616.07     98.02 o 
   6   6  20       34.41       36.95      7.99 o 
   7   6  20     1189.11     1152.68    149.43 o 
   8   6  20      262.41      264.22     31.06 o 
   1   7  20      542.42      588.14     44.31 o 
   2   7  20      215.24      222.51     24.91 o 
   3   7  20      239.00      280.15     29.43 o 
   4   7  20      104.36      104.47      7.07 o 
   5   7  20       26.13       28.58      4.73 o 
   1   1  21       53.44       49.15     12.98 o 
   2   1  21     1584.05     1584.64     62.43 o 
   3   1  21      502.27      512.39     16.54 o 
   4   1  21     7610.08     7079.59    566.33 o 
   5   1  21       18.77       22.65      6.07 o 
   6   1  21     3155.41     2987.92    372.61 o 
   7   1  21      574.50      594.41    107.97 o 
   8   1  21       26.80       12.64      6.51 o 
   9   1  21      326.77      337.77     47.07 o 
  10   1  21       98.21       86.32      9.71 o 
  11   1  21      523.58      493.70     39.64 o 
  12   1  21      219.75      229.56      9.34 o 
   0   2  21     1410.60     1189.86     35.40 o 
   1   2  21     2616.88     2348.50     43.01 o 
   2   2  21     6629.63     6320.86    287.22 o 
   3   2  21      397.73      343.01     13.75 o 
   4   2  21       16.46       22.96      8.72 o 
   5   2  21     3292.76     3109.78    401.64 o 
   6   2  21      659.20      609.95     48.42 o 
   7   2  21       38.54       31.29     11.16 o 
   8   2  21     2410.25     2342.77    298.58 o 
   9   2  21      143.55      141.35     22.09 o 
  10   2  21        0.72       10.36      4.88 o 
  11   2  21      819.10      773.87    127.71 o 
  12   2  21       16.69       23.84      4.41 o 
   1   3  21      681.26      668.09     55.76 o 
   2   3  21      160.22      153.43     10.21 o 
   3   3  21      186.42      175.82      9.91 o 
   4   3  21       16.38       16.28      7.16 o 
   5   3  21      291.38      267.33     40.33 o 
   6   3  21        0.75        5.24      5.79 o 
   7   3  21       23.27       28.60      8.50 o 
   8   3  21       52.66       53.77      7.16 o 
   9   3  21      125.31      138.81     27.08 o 
  10   3  21        0.10        4.69      3.66 o 
  11   3  21       41.25       52.69     14.64 o 
   0   4  21        7.10       20.18      9.68 o 
   1   4  21     3176.60     2770.82    124.47 o 
   2   4  21     1255.05     1133.51    109.08 o 
   3   4  21       39.96       57.20     12.91 o 
   4   4  21        6.38       -2.36     10.86 o 
   5   4  21      485.77      466.16     88.93 o 
   6   4  21     1213.77     1134.38    123.46 o 
   7   4  21      334.10      337.83     13.82 o 
   8   4  21     1878.11     1828.60    225.14 o 
   9   4  21      106.64       98.58      7.21 o 
  10   4  21       62.35       87.36     18.39 o 
   1   5  21      590.03      528.09     49.13 o 
   2   5  21      662.51      585.32     18.41 o 
   3   5  21      306.54      292.35     30.27 o 
   4   5  21     1262.66     1198.16     81.93 o 
   5   5  21      669.90      605.26     86.35 o 
   6   5  21      745.60      813.55     83.74 o 
   7   5  21      243.41      212.62     36.57 o 
   8   5  21        2.70       16.89     10.56 o 
   9   5  21      305.42      293.45     50.26 o 
   0   6  21       91.97       71.88     12.22 o 
   1   6  21       11.69       15.73      7.11 o 
   2   6  21      373.48      359.86     13.85 o 
   3   6  21       86.98       91.43      8.28 o 
   4   6  21       12.67       -1.80      6.17 o 
   5   6  21       34.35       27.03      5.41 o 
   6   6  21      321.20      286.94     31.01 o 
   7   6  21       90.13       83.33      6.38 o 
   1   7  21        3.12        4.62      7.24 o 
   2   7  21      248.25      261.21     10.16 o 
   3   7  21       59.90       69.93     12.09 o 
   4   7  21      724.66      740.53     42.94 o 
   0   0  22     9853.53    11072.26    163.25 o 
   1   0  22      567.28      624.50     45.65 o 
   2   0  22      385.49      406.12     51.97 o 
   3   0  22     1331.94     1377.30     33.33 o 
   4   0  22      238.57      275.64     12.44 o 
   5   0  22      143.20      127.41     47.20 o 
   6   0  22     1697.70     1692.88    179.41 o 
   7   0  22     3103.44     2937.71    261.97 o 
   8   0  22        0.91        5.73      5.11 o 
   9   0  22      298.10      300.03     13.57 o 
  10   0  22     1185.80     1234.73    167.33 o 
  11   0  22       44.74       49.98      5.71 o 
  12   0  22        7.55        1.14      4.97 o 
   1   1  22      162.58      130.88     19.53 o 
   2   1  22      329.10      322.03     13.05 o 
   3   1  22       14.20        8.48      5.43 o 
   4   1  22     1236.07     1249.80    127.91 o 
   5   1  22        6.46       22.31      8.27 o 
   6   1  22        0.67        0.47     10.54 o 
   7   1  22       80.04       96.79      8.34 o 
   8   1  22       22.01        3.61      8.48 o 
   9   1  22      229.45      215.04     36.17 o 
  10   1  22       32.59       35.87      8.70 o 
  11   1  22      342.59      312.61     48.86 o 
  12   1  22       34.09       41.74      5.51 o 
   0   2  22      178.43      184.15     14.32 o 
   1   2  22      535.47      488.58     16.31 o 
   2   2  22     1092.94     1016.58     26.70 o 
   3   2  22      242.43      229.62     11.99 o 
   4   2  22       87.50      114.85      8.65 o 
   5   2  22       79.20       88.53      9.63 o 
   6   2  22        5.89        8.97      5.74 o 
   7   2  22      889.31      843.29    100.55 o 
   8   2  22       10.30       22.29      5.99 o 
   9   2  22      373.37      383.30     42.16 o 
  10   2  22      204.53      210.46     41.06 o 
  11   2  22        0.01       20.72      5.19 o 
   1   3  22      757.80      670.64     19.18 o 
   2   3  22      145.67      131.72     11.31 o 
   3   3  22      808.29      738.71     22.70 o 
   4   3  22     3141.62     3018.00    240.83 o 
   5   3  22        5.33       10.79      5.21 o 
   6   3  22      395.05      358.88     69.98 o 
   7   3  22      435.45      454.61     50.90 o 
   8   3  22      225.88      225.15     52.59 o 
   9   3  22      463.93      468.05     47.44 o 
  10   3  22      290.19      270.72     28.64 o 
  11   3  22       65.20       66.64      5.53 o 
   0   4  22     7388.02     7156.15    128.92 o 
   1   4  22        9.38       31.60      6.84 o 
   2   4  22       86.14       96.25      9.00 o 
   3   4  22      297.40      324.69     13.81 o 
   4   4  22      581.47      495.15     86.54 o 
   5   4  22       74.72       68.22     22.51 o 
   6   4  22      456.28      454.05     30.80 o 
   7   4  22      659.43      647.38     65.52 o 
   8   4  22        0.75       11.47      6.43 o 
   9   4  22       20.54       21.96      7.68 o 
  10   4  22      578.61      567.40     80.34 o 
   1   5  22     1034.12      917.22     22.89 o 
   2   5  22       15.33        1.38      7.71 o 
   3   5  22       75.34       73.17      7.83 o 
   4   5  22       77.22       79.58      7.90 o 
   5   5  22       92.82      109.24      8.60 o 
   6   5  22       35.89       44.17      6.03 o 
   7   5  22      353.63      354.26     41.81 o 
   8   5  22        4.61        4.01      7.30 o 
   9   5  22        1.28       11.92     15.45 o 
   0   6  22     3426.45     3153.64     72.78 o 
   1   6  22      341.44      384.59     13.91 o 
   2   6  22      102.93       87.81      8.00 o 
   3   6  22     1481.80     1514.12    114.70 o 
   4   6  22      176.63      159.06      8.83 o 
   5   6  22       57.83       55.16      5.38 o 
   6   6  22      186.66      208.46     30.51 o 
   7   6  22      296.40      285.15     28.68 o 
   1   7  22      220.32      237.86      9.35 o 
   2   7  22      214.29      212.82     19.52 o 
   3   7  22      281.11      298.59     12.56 o 
   1   1  23     3332.06     3206.64     52.20 o 
   2   1  23      146.28      143.42     11.28 o 
   3   1  23     1351.29     1358.91     57.97 o 
   4   1  23        3.69        2.07      6.99 o 
   5   1  23      623.72      609.22     34.70 o 
   6   1  23      699.84      644.71     68.67 o 
   7   1  23      354.45      306.94     62.50 o 
   8   1  23       26.98       18.74      5.77 o 
   9   1  23      198.72      250.52     18.85 o 
  10   1  23       53.61       51.17      6.12 o 
  11   1  23      183.29      191.12     13.49 o 
   0   2  23      168.97      148.03     13.72 o 
   1   2  23     6116.56     5911.26     77.54 o 
   2   2  23      677.38      587.21     18.32 o 
   3   2  23     1319.33     1260.76    104.27 o 
   4   2  23      137.31      141.90     10.20 o 
   5   2  23     4500.26     4026.68    476.71 o 
   6   2  23       27.39       21.75     15.29 o 
   7   2  23       49.45       71.98      7.90 o 
   8   2  23      111.86      104.84     25.64 o 
   9   2  23       17.25       16.97      4.74 o 
  10   2  23      310.76      237.93     38.39 o 
  11   2  23      970.63      992.64     64.62 o 
   1   3  23        3.42       -2.32      7.15 o 
   2   3  23     1935.53     1793.83     39.27 o 
   3   3  23       31.13       32.19      6.51 o 
   4   3  23      106.91      116.99     15.46 o 
   5   3  23      187.13      168.81     31.35 o 
   6   3  23        6.83       22.95     15.16 o 
   7   3  23        1.07        4.74      5.25 o 
   8   3  23       31.17       34.35      5.79 o 
   9   3  23      179.50      181.53      9.26 o 
  10   3  23       88.45      102.28     17.45 o 
   0   4  23      332.62      323.15     20.10 o 
   1   4  23     1631.68     1524.57     30.42 o 
   2   4  23        9.11       12.64      7.06 o 
   3   4  23       53.35       52.63      7.65 o 
   4   4  23       32.65       20.78     19.24 o 
   5   4  23     1478.03     1403.71    193.64 o 
   6   4  23       35.42       35.80      5.99 o 
   7   4  23        8.04        6.64      5.48 o 
   8   4  23       19.43       11.06      5.86 o 
   9   4  23       38.64       29.47      5.35 o 
   1   5  23     2271.26     2030.92     73.97 o 
   2   5  23       40.32       51.50      7.51 o 
   3   5  23      832.66      864.82     68.29 o 
   4   5  23      149.68      143.76      9.07 o 
   5   5  23      405.55      359.43     13.48 o 
   6   5  23       48.79       50.84     17.26 o 
   7   5  23      511.27      489.98     61.79 o 
   8   5  23      265.93      269.88     33.81 o 
   0   6  23       86.07       80.68     12.49 o 
   1   6  23       60.03       74.29      7.94 o 
   2   6  23        2.06        9.24      4.74 o 
   3   6  23        1.76       11.91      4.71 o 
   4   6  23        7.21       12.56     15.09 o 
   5   6  23      164.30      172.26     17.02 o 
   6   6  23       48.00       39.19     11.06 o 
   1   7  23      491.89      498.75     26.57 o 
   2   7  23        1.50       -0.04      4.44 o 
   0   0  24     8439.26     8151.99    134.87 o 
   1   0  24      653.01      714.69     19.62 o 
   2   0  24      135.11      129.15      8.75 o 
   3   0  24     1986.74     2111.20    168.03 o 
   4   0  24     9231.73     9655.07   1031.59 o 
   5   0  24     4906.26     4876.51    233.15 o 
   6   0  24     3653.39     3940.31    181.34 o 
   7   0  24       23.63       38.01     21.49 o 
   8   0  24      193.66      217.31     17.59 o 
   9   0  24        4.71       -0.33      8.59 o 
  10   0  24     2597.49     2348.24    329.10 o 
  11   0  24      103.47       85.64     11.71 o 
   1   1  24     1158.41     1103.06     48.36 o 
   2   1  24        0.83        6.90      9.49 o 
   3   1  24       20.35       27.17      7.36 o 
   4   1  24      122.35      115.60     22.64 o 
   5   1  24      228.94      225.60     11.91 o 
   6   1  24      141.63      151.83     14.98 o 
   7   1  24       23.49       43.90     13.44 o 
   8   1  24      829.15      824.30     71.71 o 
   9   1  24       66.61       74.68      7.16 o 
  10   1  24       40.41       32.70      5.25 o 
  11   1  24        0.16       -3.79      4.82 o 
   0   2  24      630.70      546.54     24.74 o 
   1   2  24      181.28      188.72     11.03 o 
   2   2  24      347.24      342.13     13.97 o 
   3   2  24       40.86       43.10      8.91 o 
   4   2  24     1543.66     1428.98     99.93 o 
   5   2  24     1720.92     1616.25    107.10 o 
   6   2  24     1771.15     1798.64    250.29 o 
   7   2  24      287.86      290.88     40.63 o 
   8   2  24       18.22       22.80      8.61 o 
   9   2  24        4.96        7.98      3.94 o 
  10   2  24      309.48      286.44     34.29 o 
  11   2  24       63.54       62.17      5.90 o 
   1   3  24      276.96      242.15     14.75 o 
   2   3  24      255.57      295.50     22.15 o 
   3   3  24      944.64      898.70    117.37 o 
   4   3  24     1206.92     1208.40     60.01 o 
   5   3  24       29.86       35.80      6.30 o 
   6   3  24      497.09      506.85     16.93 o 
   7   3  24      501.34      500.80     73.77 o 
   8   3  24      635.83      626.27     80.40 o 
   9   3  24      113.81       88.47     15.01 o 
  10   3  24      522.23      533.61     35.05 o 
   0   4  24     1503.90     1596.92     44.52 o 
   1   4  24        7.72       12.99     15.22 o 
   2   4  24       90.21       85.33      8.44 o 
   3   4  24        0.48       14.66      4.85 o 
   4   4  24      773.18      766.13     40.07 o 
   5   4  24      251.37      256.11     12.78 o 
   6   4  24      109.88      115.41     11.16 o 
   7   4  24       26.42       28.59      7.13 o 
   8   4  24       79.98       97.30     15.16 o 
   9   4  24       30.34       39.59      5.41 o 
   1   5  24       45.51       62.45      7.21 o 
   2   5  24      312.21      305.76     12.95 o 
   3   5  24       56.94       53.61      6.44 o 
   4   5  24        9.47       23.63     12.96 o 
   5   5  24        7.44        8.10     10.18 o 
   6   5  24       53.60       51.75      5.80 o 
   7   5  24        5.56        2.13      4.37 o 
   8   5  24        0.01        3.30      5.31 o 
   0   6  24     2294.39     2458.36     58.82 o 
   1   6  24       26.72       24.62      5.63 o 
   2   6  24       54.76       60.52      6.44 o 
   3   6  24      147.52      138.75     15.66 o 
   4   6  24      124.82      120.31     10.14 o 
   5   6  24      400.89      407.68     35.44 o 
   1   1  25       60.01       74.99      7.60 o 
   2   1  25     2171.73     2202.96     43.30 o 
   3   1  25     3683.36     3662.52    104.74 o 
   4   1  25     2215.21     2156.54    101.90 o 
   5   1  25      119.82      121.06      9.16 o 
   6   1  25      387.28      411.38     15.47 o 
   7   1  25     1317.39     1295.70     28.97 o 
   8   1  25       55.08       82.89     24.34 o 
   9   1  25       38.61       46.28      6.35 o 
  10   1  25      204.51      181.83     15.31 o 
  11   1  25       25.23       26.12      3.78 o 
   0   2  25     5178.21     4964.01    100.32 o 
   1   2  25     3152.88     2872.42     51.32 o 
   2   2  25      786.03      770.24     61.09 o 
   3   2  25        5.89       20.28     11.81 o 
   4   2  25      337.62      347.54     14.26 o 
   5   2  25      847.77      853.41     22.03 o 
   6   2  25     1279.26     1155.74     95.99 o 
   7   2  25      331.04      283.78     15.15 o 
   8   2  25      744.51      740.70     80.48 o 
   9   2  25      252.16      259.77     39.47 o 
  10   2  25      669.14      627.12     48.83 o 
   1   3  25       13.77        2.95      8.40 o 
   2   3  25      161.67      146.63      9.94 o 
   3   3  25      667.71      642.76     19.11 o 
   4   3  25        0.37        4.21      8.56 o 
   5   3  25      331.85      308.79     13.57 o 
   6   3  25        5.80        8.44      5.97 o 
   7   3  25      400.10      360.24     13.49 o 
   8   3  25        7.68       11.73      6.47 o 
   9   3  25        2.98        1.83      4.90 o 
  10   3  25       25.59       15.76      3.99 o 
   0   4  25     1125.63     1030.65     34.98 o 
   1   4  25      480.30      470.32     16.80 o 
   2   4  25      123.90      114.23      9.31 o 
   3   4  25      521.78      447.59     33.78 o 
   4   4  25      140.75      139.59      8.99 o 
   5   4  25      171.35      178.61     10.38 o 
   6   4  25      162.65      165.25     32.98 o 
   7   4  25        7.36       10.91      6.17 o 
   8   4  25      542.23      540.06     48.02 o 
   9   4  25      504.44      528.09     70.43 o 
   1   5  25        0.85        8.15      6.67 o 
   2   5  25     1148.73     1030.06     22.99 o 
   3   5  25      717.16      706.10     39.79 o 
   4   5  25     1147.10     1086.34     69.13 o 
   5   5  25        1.73        2.97      5.58 o 
   6   5  25      789.92      796.46     58.26 o 
   7   5  25        1.23        4.32      4.09 o 
   0   6  25       59.02       62.83      9.65 o 
   1   6  25       34.24       42.04      6.17 o 
   2   6  25      114.26      113.35      7.62 o 
   3   6  25      104.10      107.63     12.06 o 
   4   6  25      247.22      244.91     30.28 o 
   5   6  25        3.53        2.00      4.13 o 
   0   0  26     3793.37     3772.92     84.08 o 
   1   0  26      362.59      356.68     14.57 o 
   2   0  26      886.32      967.13     38.96 o 
   3   0  26      634.79      662.61     29.89 o 
   4   0  26     2224.22     2280.34     55.66 o 
   5   0  26       64.55       69.19      7.21 o 
   6   0  26      230.75      239.46     30.27 o 
   7   0  26     1364.64     1321.11    136.66 o 
   8   0  26      649.41      673.52    113.90 o 
   9   0  26        2.90        5.80      5.36 o 
  10   0  26      465.66      488.58     13.63 o 
   1   1  26        4.30       13.12      5.26 o 
   2   1  26     1058.51     1122.90     25.28 o 
   3   1  26      421.29      450.24     41.92 o 
   4   1  26      106.46      109.78     12.40 o 
   5   1  26      382.42      349.61     68.73 o 
   6   1  26        0.89       16.69     11.19 o 
   7   1  26      166.77      184.54     10.80 o 
   8   1  26      287.22      290.67     12.77 o 
   9   1  26      147.83      153.38     31.24 o 
  10   1  26        3.58        3.39      4.11 o 
   0   2  26     2174.91     2075.87     61.10 o 
   1   2  26       95.20       88.69     24.19 o 
   2   2  26      185.57      189.41     11.06 o 
   3   2  26      470.25      456.41     16.16 o 
   4   2  26       97.34      122.57     18.30 o 
   5   2  26      290.42      270.72     29.47 o 
   6   2  26       40.73       36.99     12.23 o 
   7   2  26        8.96       18.62     13.85 o 
   8   2  26      309.08      325.36     24.58 o 
   9   2  26       49.52       57.99      6.46 o 
  10   2  26      106.71       94.61      7.39 o 
   1   3  26     1899.60     1795.65    111.86 o 
   2   3  26       50.57       49.59      6.96 o 
   3   3  26      509.61      459.87     30.14 o 
   4   3  26       11.02       -0.25      7.02 o 
   5   3  26        0.37       -2.84      7.93 o 
   6   3  26      534.10      514.01     80.86 o 
   7   3  26      714.88      798.39     60.82 o 
   8   3  26      107.95      111.16     11.49 o 
   9   3  26       48.82       46.79      5.26 o 
   0   4  26      509.40      508.78     24.43 o 
   1   4  26      723.84      663.09     19.25 o 
   2   4  26      662.42      666.06     43.95 o 
   3   4  26      654.88      663.66     46.75 o 
   4   4  26      170.73      178.26     17.31 o 
   5   4  26      520.71      509.81     40.08 o 
   6   4  26       79.09       68.13     14.01 o 
   7   4  26      144.91      154.52      8.30 o 
   8   4  26      747.38      749.54     60.32 o 
   1   5  26      109.33       94.52      7.64 o 
   2   5  26      259.48      284.82     11.74 o 
   3   5  26       10.84       -1.29      6.30 o 
   4   5  26       22.18       19.43     10.84 o 
   5   5  26        4.77        6.47      3.68 o 
   6   5  26       34.92       50.87      5.10 o 
   0   6  26       31.11       41.79      6.37 o 
   1   6  26      362.36      308.29     11.01 o 
   2   6  26     1179.16     1174.60     59.91 o 
   3   6  26      780.34      809.83     39.80 o 
   4   6  26      241.86      222.10      8.47 o 
   1   1  27     3799.44     3867.23     60.51 o 
   2   1  27       52.24       56.21      7.81 o 
   3   1  27      124.59      113.57      9.28 o 
   4   1  27        5.98       10.23     13.33 o 
   5   1  27        0.10       13.95      5.05 o 
   6   1  27      150.16      172.50     23.04 o 
   7   1  27     1018.10     1081.97    162.49 o 
   8   1  27      210.90      218.86     24.52 o 
   9   1  27       38.95       41.78      5.30 o 
  10   1  27       21.70       34.50     10.10 o 
   0   2  27     1775.77     1718.05     45.49 o 
   1   2  27      191.84      195.30     31.17 o 
   2   2  27     1101.93     1069.36     35.85 o 
   3   2  27     4306.59     4269.91    242.21 o 
   4   2  27       20.90       23.82      9.72 o 
   5   2  27       17.14        0.00      6.69 o 
   6   2  27      377.03      354.11     13.84 o 
   7   2  27      721.91      713.94     26.00 o 
   8   2  27       95.67      109.61      7.85 o 
   9   2  27      849.45      875.69     33.17 o 
   1   3  27       96.26      110.43     15.43 o 
   2   3  27      528.04      515.60     16.60 o 
   3   3  27       20.53       27.71      6.27 o 
   4   3  27       55.93       69.71      7.79 o 
   5   3  27      130.23      115.11     16.34 o 
   6   3  27        0.04       19.58     11.49 o 
   7   3  27       17.68       25.18      4.72 o 
   8   3  27       63.22       90.82      6.46 o 
   9   3  27       29.63       21.24      4.10 o 
   0   4  27       64.62       88.21     11.89 o 
   1   4  27      170.78      160.88     10.08 o 
   2   4  27       31.59       40.44      6.45 o 
   3   4  27     1713.09     1635.58     40.79 o 
   4   4  27       45.84       55.14      6.77 o 
   5   4  27      191.58      182.24      9.22 o 
   6   4  27       20.58       26.76      4.39 o 
   7   4  27      810.18      805.40     75.57 o 
   8   4  27       20.73       29.38     15.13 o 
   1   5  27      378.64      390.86     33.53 o 
   2   5  27      515.00      506.93     21.01 o 
   3   5  27       11.77       19.77      4.52 o 
   4   5  27       46.91       50.42      7.02 o 
   5   5  27       77.06       76.42      5.72 o 
   6   5  27      322.25      313.65     13.46 o 
   0   6  27      158.89      179.65     11.40 o 
   1   6  27       28.32       30.59      4.62 o 
   2   6  27       29.95       29.71      4.48 o 
   0   0  28     2715.52     2875.15     72.42 o 
   1   0  28       16.55       29.65      6.39 o 
   2   0  28     2671.17     2737.41     49.47 o 
   3   0  28       47.54       46.16      7.56 o 
   4   0  28      305.89      307.94     25.54 o 
   5   0  28      136.38      144.13     16.73 o 
   6   0  28      335.37      355.49     13.64 o 
   7   0  28       71.76       75.72     19.57 o 
   8   0  28     4340.01     4229.38    192.83 o 
   9   0  28      317.67      280.15     26.53 o 
   1   1  28      319.00      334.13     13.90 o 
   2   1  28       61.92       58.87     20.12 o 
   3   1  28       11.54       17.23     18.03 o 
   4   1  28       69.66       90.68     19.22 o 
   5   1  28      278.23      284.26     13.09 o 
   6   1  28      917.46      957.38     45.11 o 
   7   1  28        8.12       27.11      6.59 o 
   8   1  28       30.64       31.60      8.10 o 
   9   1  28       63.32       64.97     24.89 o 
   0   2  28      239.48      199.80     16.63 o 
   1   2  28       23.51       23.31      5.97 o 
   2   2  28      841.29      818.43     21.45 o 
   3   2  28       32.67       40.62      7.52 o 
   4   2  28       51.10       69.57     20.20 o 
   5   2  28      119.90      107.27      8.24 o 
   6   2  28      683.50      682.72     80.71 o 
   7   2  28       12.85       17.10      5.72 o 
   8   2  28      294.42      313.96     20.54 o 
   9   2  28       70.26       79.29      5.54 o 
   1   3  28        0.57        9.13      6.97 o 
   2   3  28      791.45      808.52     20.96 o 
   3   3  28      119.36      106.61     20.97 o 
   4   3  28      689.17      698.39     18.72 o 
   5   3  28      308.63      304.34     12.39 o 
   6   3  28      261.55      269.33     10.89 o 
   7   3  28      157.54      168.47     13.61 o 
   8   3  28        5.66        6.06      7.15 o 
   0   4  28        3.96       -1.21      8.31 o 
   1   4  28       10.55       19.50      4.75 o 
   2   4  28      997.91     1013.19     31.32 o 
   3   4  28      152.34      141.12      9.03 o 
   4   4  28      426.77      387.30     42.72 o 
   5   4  28      178.63      174.73     28.73 o 
   6   4  28       12.40        0.33      6.16 o 
   7   4  28        0.78        0.26      4.22 o 
   1   5  28       21.43       16.58      4.79 o 
   2   5  28      110.12      117.18      7.30 o 
   3   5  28      214.47      202.33     17.64 o 
   4   5  28       43.14       49.37      5.15 o 
   5   5  28      207.11      212.54     21.16 o 
   1   1  29     1833.82     1788.25     54.42 o 
   2   1  29      599.07      612.16     18.22 o 
   3   1  29      595.52      617.87     18.68 o 
   4   1  29      237.53      242.57     12.25 o 
   5   1  29        0.54        1.48      4.40 o 
   6   1  29      220.19      228.30     10.97 o 
   7   1  29      659.88      749.61     18.29 o 
   8   1  29       15.33        7.84      4.13 o 
   9   1  29       85.05       94.66      6.09 o 
   0   2  29     1112.26     1084.94     34.87 o 
   1   2  29       28.34       33.77      6.79 o 
   2   2  29      138.07      168.30     10.92 o 
   3   2  29     3142.48     2970.87     50.96 o 
   4   2  29       96.62      117.07      8.53 o 
   5   2  29      401.57      409.90     19.05 o 
   6   2  29     1212.59     1273.15     77.81 o 
   7   2  29      550.73      529.00     33.93 o 
   8   2  29       43.43       57.06      9.08 o 
   1   3  29       16.67       23.39     12.00 o 
   2   3  29      344.73      337.49     13.11 o 
   3   3  29       52.27       52.84      6.79 o 
   4   3  29      217.23      201.33     14.55 o 
   5   3  29       18.06       13.28      4.99 o 
   6   3  29        2.03        7.54      4.69 o 
   7   3  29       46.29       57.23     11.62 o 
   8   3  29        1.87        4.37      4.08 o 
   0   4  29     1079.67     1072.63     31.85 o 
   1   4  29        2.27        7.95      5.25 o 
   2   4  29        1.17       11.00      4.65 o 
   3   4  29     1355.03     1360.71     29.70 o 
   4   4  29       40.31       41.94      5.02 o 
   5   4  29      601.88      597.36     63.87 o 
   6   4  29      506.39      536.66     42.13 o 
   1   5  29      169.03      191.80     16.09 o 
   2   5  29      543.17      573.77     25.48 o 
   3   5  29        0.03        1.22      9.06 o 
   4   5  29      197.78      198.41      7.99 o 
   0   0  30     2339.69     2452.67     65.31 o 
   1   0  30       38.77       50.48      7.15 o 
   2   0  30     1052.29     1052.37     23.81 o 
   3   0  30      606.30      651.39     37.97 o 
   4   0  30      875.56      915.03     21.59 o 
   5   0  30     1371.94     1394.24    130.74 o 
   6   0  30      852.51      866.55     54.88 o 
   7   0  30        1.32        4.11     12.39 o 
   8   0  30       46.97       37.21      7.90 o 
   1   1  30       73.88       81.13      8.09 o 
   2   1  30      123.58      120.18      8.89 o 
   3   1  30      797.68      789.48     20.39 o 
   4   1  30       81.21       90.47      7.76 o 
   5   1  30       28.09       27.86      7.35 o 
   6   1  30       54.58       48.57      6.51 o 
   7   1  30      147.60      146.25      8.19 o 
   8   1  30       18.59       23.08      4.54 o 
   0   2  30     1151.82     1121.16     34.72 o 
   1   2  30       47.13       46.27      7.08 o 
   2   2  30      191.30      208.28     10.65 o 
   3   2  30       27.50       38.28      6.94 o 
   4   2  30       87.91       86.53      7.58 o 
   5   2  30      210.12      207.38     20.13 o 
   6   2  30      106.47       87.07      7.75 o 
   7   2  30      350.91      359.11     20.14 o 
   8   2  30      118.52      139.39      6.88 o 
   1   3  30      760.66      753.03     19.02 o 
   2   3  30       10.81        6.99      6.60 o 
   3   3  30      251.41      239.14     33.17 o 
   4   3  30      252.93      263.93     20.55 o 
   5   3  30      346.12      407.22     14.23 o 
   6   3  30       33.79       47.29      5.54 o 
   7   3  30      125.80      124.92     14.60 o 
   0   4  30       11.81       18.89      6.75 o 
   1   4  30      622.59      614.10     16.77 o 
   2   4  30      228.16      252.57     10.55 o 
   3   4  30      380.61      381.65     13.71 o 
   4   4  30       23.54       35.51      5.26 o 
   5   4  30      196.69      216.14     12.55 o 
   1   5  30        0.21        9.44      3.98 o 
   2   5  30       99.95       84.45      6.38 o 
   3   5  30       54.17       71.53      5.91 o 
   1   1  31      225.31      251.50     14.21 o 
   2   1  31      304.72      273.14     11.80 o 
   3   1  31      496.10      531.26     51.17 o 
   4   1  31      410.56      460.45     16.49 o 
   5   1  31      146.43      181.59     11.67 o 
   6   1  31       17.80       23.75      4.87 o 
   7   1  31      531.00      591.61     49.66 o 
   8   1  31       22.52       21.41      3.64 o 
   0   2  31      808.90      832.29     29.39 o 
   1   2  31     1111.95     1131.54     24.11 o 
   2   2  31       48.69       64.53      6.67 o 
   3   2  31       66.07       72.30      7.52 o 
   4   2  31      288.61      301.78     22.71 o 
   5   2  31      314.99      316.71     19.74 o 
   6   2  31     1615.21     1695.65     31.11 o 
   7   2  31      110.54      117.32      6.64 o 
   1   3  31        8.93       14.51      7.26 o 
   2   3  31       70.52       75.76      7.43 o 
   3   3  31      124.38      114.23      7.81 o 
   4   3  31      174.58      170.96     11.36 o 
   5   3  31       71.89       79.35      6.30 o 
   6   3  31        0.26        4.24      3.53 o 
   0   4  31     1493.82     1541.27     43.31 o 
   1   4  31      298.56      306.46     10.96 o 
   2   4  31        8.37        3.60      4.25 o 
   3   4  31       32.53       46.57      8.76 o 
   4   4  31      367.87      364.16     10.50 o 
   0   0  32     1020.99     1053.81     32.99 o 
   1   0  32      447.35      451.73     14.95 o 
   2   0  32       34.08       55.05      6.05 o 
   3   0  32      790.08      834.26     19.80 o 
   4   0  32       55.00       48.93      9.38 o 
   5   0  32      444.94      438.76     13.65 o 
   6   0  32     1685.72     1824.43     89.71 o 
   7   0  32      266.10      297.35      9.89 o 
   1   1  32      221.17      209.09     10.61 o 
   2   1  32       33.13       50.06      5.80 o 
   3   1  32       53.38       40.59      6.52 o 
   4   1  32       38.49       48.00      5.44 o 
   5   1  32       64.03       71.23      8.33 o 
   6   1  32        7.27        3.68      4.41 o 
   7   1  32      149.84      176.76     15.66 o 
   0   2  32      531.07      572.63     22.85 o 
   1   2  32        1.42       -3.93      7.11 o 
   2   2  32       43.40       40.12      5.56 o 
   3   2  32      315.53      313.01     11.90 o 
   4   2  32       10.12       26.49      4.86 o 
   5   2  32      895.02      940.23     23.87 o 
   6   2  32      350.79      359.33     11.02 o 
   1   3  32       10.35       16.97      4.08 o 
   2   3  32      553.34      601.19     28.83 o 
   3   3  32      416.62      393.22     18.09 o 
   4   3  32      191.16      196.96      8.80 o 
   5   3  32        0.33        7.28      3.73 o 
   0   4  32     1019.37     1077.87     33.44 o 
   1   4  32       65.87       96.06      5.78 o 
   2   4  32       24.81       30.04      5.93 o 
   3   4  32       45.30       50.71      8.41 o 
   1   1  33      488.93      444.90     14.14 o 
   2   1  33      373.92      361.93     26.82 o 
   3   1  33      200.03      201.65      9.64 o 
   4   1  33       44.79       69.60     11.16 o 
   5   1  33       20.01       23.13      4.78 o 
   6   1  33      393.22      446.01     38.67 o 
   0   2  33       26.83       44.76      7.80 o 
   1   2  33      687.66      695.65     17.07 o 
   2   2  33      787.12      832.94     59.67 o 
   3   2  33       30.75       38.75      5.23 o 
   4   2  33      165.16      165.12      8.17 o 
   5   2  33      230.99      268.51     24.92 o 
   1   3  33       13.61       17.97      3.94 o 
   2   3  33      199.91      197.66     20.10 o 
   3   3  33       11.94        8.14      5.55 o 
   4   3  33       16.47       14.30      3.59 o 
   0   4  33       29.58       15.33      6.05 o 
   1   4  33      201.27      188.89      7.63 o 
   0   0  34      761.42      839.94     27.23 o 
   1   0  34       17.58       36.75      4.64 o 
   2   0  34      598.61      679.35     56.23 o 
   3   0  34     2330.06     2678.88     93.45 o 
   4   0  34       81.81       94.53      6.14 o 
   5   0  34       79.26       83.64     14.92 o 
   1   1  34       86.74      118.68     19.40 o 
   2   1  34       26.65       29.49      5.51 o 
   3   1  34        1.75        1.82      3.67 o 
   4   1  34       14.56       22.49     12.09 o 
   5   1  34        5.17       -5.76      5.76 o 
   0   2  34      553.83      567.81     21.12 o 
   1   2  34        4.78        6.92      4.34 o 
   2   2  34       17.51       22.23      3.92 o 
   3   2  34      108.92      135.15     15.34 o 
   4   2  34      221.05      225.41      9.08 o 
   1   3  34      572.46      628.10     32.91 o 
   2   3  34       44.96       38.15      4.50 o 
   3   3  34      260.58      256.79     16.74 o 
   1   1  35        5.01        4.93      5.29 o 
   2   1  35      133.46      155.12      7.75 o 
   3   1  35       89.69      100.03     10.33 o 
   4   1  35      194.26      225.62      8.26 o 
   0   2  35       10.28        3.88      7.05 o 
   1   2  35       59.15       71.50     11.66 o 
   2   2  35     1292.91     1353.05     25.60 o 
   3   2  35      337.51      387.06     10.72 o 
   0   0  36     1309.58     1406.63     37.67 o 
   1   0  36      189.14      240.81      9.87 o 
   2   0  36      907.17      977.97     30.87 o 
   3   0  36      638.31      669.74     13.90 o 
   1   1  36        8.71       13.00      4.13 o 
   2   1  36      297.30      342.69     14.64 o 
                                                 
